# Supplementary material for: High-Throughput Study of the Effects of Celastrol on Activated Fibroblast-Like Synoviocytes from Patients with Rheumatoid Arthritis
Source: Genes (Basel). 2017 Sep 6;8(9):221. doi: 10.3390/genes8090221 (PMC5615354; doi:10.3390/genes8090221)
Supplement: Supplementary file 1 [file genes-08-00221-s001.zip]

Archive with 6 entries (6 files):
- Figure S2.tif
- Figure S3.tif
- Figure S4.tif
- Supplementary Table S2.docx
- Supplementray_Tables.xlsx
- Figure S1.tif
