# Supplementary material for: High-Throughput Study of the Effects of Celastrol on Activated Fibroblast-Like Synoviocytes from Patients with Rheumatoid Arthritis
Source: Genes (Basel). 2017 Sep 6;8(9):221. doi: 10.3390/genes8090221 (PMC5615354; doi:10.3390/genes8090221)
Supplement: Supplementary file 1 [file genes-08-00221-s001.zip › Supplementray_Tables.xlsx]

## Sheet: RA-FLS1 up
	EntrezGeneID	GeneSymbol	GeneName
1	60496	AASDHPPT	aminoadipate-semialdehyde dehydrogenase-phosphopantetheinyl transferase
2	54988	ACSM5	acyl-CoA synthetase medium-chain family member 5
3	59	ACTA2	"actin, alpha 2, smooth muscle, aorta"
4	72	ACTG2	"actin, gamma 2, smooth muscle, enteric"
5	8747	ADAM21	ADAM metallopeptidase domain 21
6	9510	ADAMTS1	"ADAM metallopeptidase with thrombospondin type 1 motif, 1"
7	104	ADARB1	"adenosine deaminase, RNA-specific, B1"
8	117	ADCYAP1R1	adenylate cyclase activating polypeptide 1 (pituitary) receptor type I
9	157	ADRBK2	"adrenergic, beta, receptor kinase 2"
10	9447	AIM2	absent in melanoma 2
11	26289	AK5	adenylate kinase 5
12	10566	AKAP3	A kinase (PRKA) anchor protein 3
13	57016	AKR1B10	"aldo-keto reductase family 1, member B10 (aldose reductase)"
14	230	ALDOC	"aldolase C, fructose-bisphosphate"
15	51129	ANGPTL4	angiopoietin-like 4
16	196527	ANO6	anoctamin 6
17	50636	ANO7	anoctamin 7
18	130340	AP1S3	"adaptor-related protein complex 1, sigma 3 subunit"
19		APBB1	"amyloid beta (A4) precursor protein-binding, family B, member 1 (Fe65)"
20	9582	APOBEC3B	"apolipoprotein B mRNA editing enzyme, catalytic polypeptide-like 3B"
21	60489	APOBEC3G	"apolipoprotein B mRNA editing enzyme, catalytic polypeptide-like 3G"
22	164668	APOBEC3H	"apolipoprotein B mRNA editing enzyme, catalytic polypeptide-like 3H"
23	80830	APOL6	"apolipoprotein L, 6"
24	360	AQP3	aquaporin 3 (Gill blood group)
25	55723	ASF1B	ASF1 anti-silencing function 1 homolog B (S. cerevisiae)
26	445	ASS1	argininosuccinate synthase 1
27	84938	ATG4C	ATG4 autophagy related 4 homolog C (S. cerevisiae)
28	79895	ATP8B4	"ATPase, class I, type 8B, member 4"
29	6790	AURKA	aurora kinase A
30	64919	BCL11B	B-cell CLL/lymphoma 11B (zinc finger protein)
31	57596	BEGAIN	brain-enriched guanylate kinase-associated homolog (rat)
32	55859	BEX1	"brain expressed, X-linked 1"
33	641	BLM	"Bloom syndrome, RecQ helicase-like"
34	54836	BSPRY	B-box and SPRY domain containing
35	121551	BTBD11	BTB (POZ) domain containing 11
36	701	BUB1B	budding uninhibited by benzimidazoles 1 homolog beta (yeast)
37	11067	C10orf10	chromosome 10 open reading frame 10
38	414236	C10orf55	chromosome 10 open reading frame 55
39	118461	C10orf71	chromosome 10 open reading frame 71
40	341032	C11orf53	chromosome 11 open reading frame 53
41	220042	C11orf82	chromosome 11 open reading frame 82
42	120939	C12orf59	chromosome 12 open reading frame 59
43	283416	C12orf61	chromosome 12 open reading frame 61
44	90381	C15orf42	chromosome 15 open reading frame 42
45	400360	C15orf54	chromosome 15 open reading frame 54
46	100130311	C17orf107	chromosome 17 open reading frame 107
47	10438	C1D	C1D nuclear receptor corepressor
48	339512	C1orf110	chromosome 1 open reading frame 110
49	114898	C1QTNF2	C1q and tumor necrosis factor related protein 2
50	715	C1R	"complement component 1, r subcomponent"
51	26005	C2CD3	C2 calcium-dependent domain containing 3
52	84417	C2orf40	chromosome 2 open reading frame 40
53	60526	C2orf43	chromosome 2 open reading frame 43
54	200523	C2orf51	chromosome 2 open reading frame 51
55	130951	C2orf65	chromosome 2 open reading frame 65
56	79669	C3orf52	chromosome 3 open reading frame 52
57	285382	C3orf70	chromosome 3 open reading frame 70
58		C4A	complement component 4A (Rodgers blood group)
59	84103	C4orf17	chromosome 4 open reading frame 17
60	286144	C8orf83	chromosome 8 open reading frame 83
61	89958	C9orf140	chromosome 9 open reading frame 140
62	768	CA9	carbonic anhydrase IX
63	26256	CABYR	calcium binding tyrosine-(Y)-phosphorylation regulated
64	119395	CALHM3	calcium homeostasis modulator 3
65	157922	CAMSAP1	calmodulin regulated spectrin-associated protein 1
66	114769	CARD16	"caspase recruitment domain family, member 16"
67	57091	CASS4	Cas scaffolding protein family member 4
68		CCDC80	coiled-coil domain containing 80
69	54908	CCDC99	coiled-coil domain containing 99
70	6355	CCL8	chemokine (C-C motif) ligand 8
71	890	CCNA2	cyclin A2
72	891	CCNB1	cyclin B1
73	892	CCNC	cyclin C
74	894	CCND2	cyclin D2
75	899	CCNF	cyclin F
76	929	CD14	CD14 molecule
77	57126	CD177	CD177 molecule
78	4345	CD200	CD200 molecule
79	933	CD22	CD22 molecule
80	146722	CD300LF	CD300 molecule-like family member f
81	952	CD38	CD38 molecule
82	962	CD48	CD48 molecule
83	3732	CD82	CD82 molecule
84	995	CDC25C	cell division cycle 25 homolog C (S. pombe)
85	83461	CDCA3	cell division cycle associated 3
86	113130	CDCA5	cell division cycle associated 5
87	55143	CDCA8	cell division cycle associated 8
88	64866	CDCP1	CUB domain containing protein 1
89	1014	CDH16	"cadherin 16, KSP-cadherin"
90	28513	CDH19	"cadherin 19, type 2"
91	983	CDK1	cyclin-dependent kinase 1
92	5129	CDK18	cyclin-dependent kinase 18
93	91368	CDKN2AIPNL	CDKN2A interacting protein N-terminal like
94	1033	CDKN3	cyclin-dependent kinase inhibitor 3
95	1040	CDS1	CDP-diacylglycerol synthase (phosphatidate cytidylyltransferase) 1
96	81620	CDT1	chromatin licensing and DNA replication factor 1
97	1084	CEACAM3	carcinoembryonic antigen-related cell adhesion molecule 3
98	1084	CEACAM3	carcinoembryonic antigen-related cell adhesion molecule 3
99	64946	CENPH	centromere protein H
100	2491	CENPI	centromere protein I
101	2491	CENPI	centromere protein I
102	91687	CENPL	centromere protein L
103	79019	CENPM	centromere protein M
104	79019	CENPM	centromere protein M
105	55839	CENPN	centromere protein N
106	55839	CENPN	centromere protein N
107	55165	CEP55	centrosomal protein 55kDa
108	1066	CES1	carboxylesterase 1
109	629	CFB	complement factor B
110	1675	CFD	complement factor D (adipsin)
111	10370	CITED2	"Cbp/p300-interacting transactivator, with Glu/Asp-rich carboxy-terminal domain, 2"
112	387837	CLEC12B	"C-type lectin domain family 12, member B"
113	51266	CLEC1B	"C-type lectin domain family 1, member B"
114	339390	CLEC4G	"C-type lectin domain family 4, member G"
115	63967	CLSPN	claspin
116	129607	CMPK2	"cytidine monophosphate (UMP-CMP) kinase 2, mitochondrial"
117	11064	CNTRL	centriolin
118	85301	COL27A1	"collagen, type XXVII, alpha 1"
119	51200	CPA4	carboxypeptidase A4
120	1382	CRABP2	cellular retinoic acid binding protein 2
121	83716	CRISPLD2	cysteine-rich secretory protein LCCL domain containing 2
122	64109	CRLF2	cytokine receptor-like factor 2
123	1440	CSF3	colony stimulating factor 3 (granulocyte)
124	55790	CSGALNACT1	chondroitin sulfate N-acetylgalactosaminyltransferase 1
125	1456	CSNK1G3	"casein kinase 1, gamma 3"
126	128822	CST9	cystatin 9 (testatin)
127	1490	CTGF	connective tissue growth factor
128	1496	CTNNA2	"catenin (cadherin-associated protein), alpha 2"
129	1503	CTPS	CTP synthase
130	1515	CTSL2	cathepsin L2
131	6376	CX3CL1	chemokine (C-X3-C motif) ligand 1
132	1525	CXADR	coxsackie virus and adenovirus receptor
133	159013	CXorf38	chromosome X open reading frame 38
134	80174	DBF4B	DBF4 homolog B (S. cerevisiae)
135	80174	DBF4B	DBF4 homolog B (S. cerevisiae)
136	1633	DCK	deoxycytidine kinase
137	1653	DDX1	DEAD (Asp-Glu-Ala-Asp) box polypeptide 1
138	1668	DEFA3	"defensin, alpha 3, neutrophil-specific"
139	79961	DENND2D	DENN/MADD domain containing 2D
140	79132	DHX58	DEXH (Asp-Glu-X-His) box polypeptide 58
141	81624	DIAPH3	diaphanous homolog 3 (Drosophila)
142	1756	DMD	dystrophin
143	79930	DOK3	docking protein 3
144	10570	DPYSL4	dihydropyrimidinase-like 4
145	51514	DTL	denticleless homolog (Drosophila)
146	1848	DUSP6	dual specificity phosphatase 6
147	22947	DUX4	double homeobox 4
148	8291	DYSF	"dysferlin, limb girdle muscular dystrophy 2B (autosomal recessive)"
149	144455	E2F7	E2F transcription factor 7
150	146779	EFCAB3	EF-hand calcium binding domain 3
151	80303	EFHD1	"EF-hand domain family, member D1"
152	22979	EFR3B	EFR3 homolog B (S. cerevisiae)
153		EFTUD1	elongation factor Tu GTP binding domain containing 1
154	1950	EGF	epidermal growth factor
155	25975	EGFL6	"EGF-like-domain, multiple 6"
156	1958	EGR1	early growth response 1
157	2006	ELN	elastin
158	79993	ELOVL7	ELOVL fatty acid elongase 7
159	64123	ELTD1	"EGF, latrophilin and seven transmembrane domain containing 1"
160	23052	ENDOD1	endonuclease domain containing 1
161	54821	ERCC6L	"excision repair cross-complementing rodent repair deficiency, complementation group 6-like"
162	54206	ERRFI1	ERBB receptor feedback inhibitor 1
163	157570	ESCO2	establishment of cohesion 1 homolog 2 (S. cerevisiae)
164	9700	ESPL1	extra spindle pole bodies homolog 1 (S. cerevisiae)
165	285966	FAM115C	"family with sequence similarity 115, member C"
166	26355	FAM162A	"family with sequence similarity 162, member A"
167	400823	FAM177B	"family with sequence similarity 177, member B"
168	148109	FAM187B	"family with sequence similarity 187, member B"
169	151647	FAM19A4	"family with sequence similarity 19 (chemokine (C-C motif)-like), member A4"
170	85395	FAM207A	"family with sequence similarity 207, member A"
171	729533	FAM72A	"family with sequence similarity 72, member A"
172	728833	FAM72D	"family with sequence similarity 72, member D"
173	81610	FAM83D	"family with sequence similarity 83, member D"
174		FAM90A1	"family with sequence similarity 90, member A1"
175	55215	FANCI	"Fanconi anemia, complementation group I"
176	26271	FBXO5	F-box protein 5
177	2237	FEN1	flap structure-specific endonuclease 1
178	83888	FGFBP2	fibroblast growth factor binding protein 2
179		FLJ45248	FLJ45248 protein
180	2316	FLNA	"filamin A, alpha"
181	2305	FOXM1	forkhead box M1
182	55691	FRMD4A	FERM domain containing 4A
183	374378	GALNTL4	UDP-N-acetyl-alpha-D-galactosamine:polypeptide N-acetylgalactosaminyltransferase-like 4
184	85569	GALP	galanin-like peptide
185	2596	GAP43	growth associated protein 43
186	2627	GATA6	GATA binding protein 6
187	2635	GBP3	guanylate binding protein 3
188	115361	GBP4	guanylate binding protein 4
189	23062	GGA2	"golgi-associated, gamma adaptin ear containing, ARF binding protein 2"
190	84296	GINS4	GINS complex subunit 4 (Sld5 homolog)
191	125111	GJD3	"gap junction protein, delta 3, 31.9kDa"
192	2769	GNA15	"guanine nucleotide binding protein (G protein), alpha 15 (Gq class)"
193	2786	GNG4	"guanine nucleotide binding protein (G protein), gamma 4"
194	57211	GPR126	G protein-coupled receptor 126
195	283383	GPR133	G protein-coupled receptor 133
196	2842	GPR19	G protein-coupled receptor 19
197	9052	GPRC5A	"G protein-coupled receptor, family C, group 5, member A"
198	80852	GRIP2	glutamate receptor interacting protein 2
199	83445	GSG1	germ cell associated 1
200	2994	GYPB	glycophorin B (MNS blood group)
201	2997	GYS1	glycogen synthase 1 (muscle)
202	3014	H2AFX	"H2A histone family, member X"
203	3037	HAS2	hyaluronan synthase 2
204	23354	HAUS5	"HAUS augmin-like complex, subunit 5"
205		HBZ	"hemoglobin, zeta"
206	3070	HELLS	"helicase, lymphoid-specific"
207	220296	HEPACAM	hepatic and glial cell adhesion molecule
208	3280	HES1	"hairy and enhancer of split 1, (Drosophila)"
209	55502	HES6	hairy and enhancer of split 6 (Drosophila)
210	3024	HIST1H1A	"histone cluster 1, H1a"
211	8332	HIST1H2AL	"histone cluster 1, H2al"
212	8336	HIST1H2AM	"histone cluster 1, H2am"
213	8352	HIST1H3C	"histone cluster 1, H3c"
214	8968	HIST1H3F	"histone cluster 1, H3f"
215	8349	HIST2H2BE	"histone cluster 2, H2be"
216	55355	HJURP	Holliday junction recognition protein
217	3122	HLA-DRA	"major histocompatibility complex, class II, DR alpha"
218	3178	HNRNPA1	heterogeneous nuclear ribonucleoprotein A1
219	51361	HOOK1	hook homolog 1 (Drosophila)
220	3238	HOXD12	homeobox D12
221	55806	HR	hairless homolog (mouse)
222	84941	HSH2D	hematopoietic SH2 domain containing
223	3306	HSPA2	heat shock 70kDa protein 2
224	3347	HTN3	histatin 3
225	3356	HTR2A	5-hydroxytryptamine (serotonin) receptor 2A
226	3381	IBSP	integrin-binding sialoprotein
227	10437	IFI30	"interferon, gamma-inducible protein 30"
228	3433	IFIT2	interferon-induced protein with tetratricopeptide repeats 2
229	3479	IGF1	insulin-like growth factor 1 (somatomedin C)
230	3485	IGFBP2	"insulin-like growth factor binding protein 2, 36kDa"
231	3488	IGFBP5	insulin-like growth factor binding protein 5
232	444882	IGFL4	IGF-like family member 4
233	3575	IL7R	interleukin 7 receptor
234	3619	INCENP	inner centromere protein antigens 135/155kDa
235	64768	IPPK	"inositol 1,3,4,5,6-pentakisphosphate 2-kinase"
236	128239	IQGAP3	IQ motif containing GTPase activating protein 3
237	3665	IRF7	interferon regulatory factor 7
238	3669	ISG20	interferon stimulated exonuclease gene 20kDa
239	3673	ITGA2	"integrin, alpha 2 (CD49B, alpha 2 subunit of VLA-2 receptor)"
240	3655	ITGA6	"integrin, alpha 6"
241	8516	ITGA8	"integrin, alpha 8"
242	3696	ITGB8	"integrin, beta 8"
243	142683	ITLN2	intelectin 2
244	81618	ITM2C	integral membrane protein 2C
245	152789	JAKMIP1	janus kinase and microtubule interacting protein 1
246	8681	JMJD7-PLA2G4B	JMJD7-PLA2G4B readthrough
247	3772	KCNJ15	"potassium inwardly-rectifying channel, subfamily J, member 15"
248	3772	KCNJ15	"potassium inwardly-rectifying channel, subfamily J, member 15"
249	55693	KDM4D	lysine (K)-specific demethylase 4D
250	7403	KDM6A	lysine (K)-specific demethylase 6A
251	3795	KHK	ketohexokinase (fructokinase)
252	23506	KIAA0240	KIAA0240
253	85452	KIAA1751	KIAA1751
254	3832	KIF11	kinesin family member 11
255	146909	KIF18B	kinesin family member 18B
256	124602	KIF19	kinesin family member 19
257	10112	KIF20A	kinesin family member 20A
258	3835	KIF22	kinesin family member 22
259	347240	KIF24	kinesin family member 24
260	24137	KIF4A	kinesin family member 4A
261	3833	KIFC1	kinesin family member C1
262	113730	KLHDC7B	kelch domain containing 7B
263	123103	KLHL33	kelch-like 33 (Drosophila)
264	100506243	KRBOX1	KRAB box domain containing 1
265	3861	KRT14	keratin 14
266	3872	KRT17	keratin 17
267	390792	KRT39	keratin 39
268	100132476	KRTAP4-7	keratin associated protein 4-7
269	8942	KYNU	kynureninase
270	3918	LAMC2	"laminin, gamma 2"
271	9113	LATS1	"LATS, large tumor suppressor, homolog 1 (Drosophila)"
272	3929	LBP	lipopolysaccharide binding protein
273	3936	LCP1	lymphocyte cytosolic protein 1 (L-plastin)
274	3965	LGALS9	"lectin, galactoside-binding, soluble, 9"
275	654346	LGALS9C	"lectin, galactoside-binding, soluble, 9C"
276	375612	LHFPL3	lipoma HMGIC fusion partner-like 3
277	3975	LHX1	LIM homeobox 1
278	4001	LMNB1	lamin B1
279	4001	LMNB1	lamin B1
280	100128670	LOC100128670	uncharacterized LOC100128670
281	100129721	LOC100129721	uncharacterized LOC100129721
282	100130417	LOC100130417	uncharacterized LOC100130417
283	100130587	LOC100130587	uncharacterized LOC100130587
284	100130880	LOC100130880	uncharacterized LOC100130880
285	100131796	LOC100131796	LP2570
286	100288884	LOC100288884	uncharacterized LOC100288884
287		LOC100506157
288		LOC100507025
289		LOC100507347
290		LOC100508383	uncharacterized LOC100508383
291		LOC100509263	uncharacterized LOC100509263
292		LOC100652740	uncharacterized LOC100652740
293		LOC100652883	arachidonate 15-lipoxygenase-like
294	100653515	LOC100653515	differential display clone 8
295		LOC283688	uncharacterized LOC283688
296	285762	LOC285762	uncharacterized LOC285762
297		LOC375190	UPF0638 protein B
298		LOC644662	uncharacterized LOC644662
299	728196	LOC728196	uncharacterized LOC728196
300	728868	LOC728868	uncharacterized LOC728868
301	730755	LOC730755	keratin associated protein 2-4-like
302	730961	LOC730961	uncharacterized LOC730961
303	22859	LPHN1	latrophilin 1
304	4067	LYN	v-yes-1 Yamaguchi sarcoma viral related oncogene homolog
305	27076	LYPD3	LY6/PLAUR domain containing 3
306	11178	LZTS1	"leucine zipper, putative tumor suppressor 1"
307	4085	MAD2L1	MAD2 mitotic arrest deficient-like 1 (yeast)
308	55534	MAML3	mastermind-like 3 (Drosophila)
309	153562	MARVELD2	MARVEL domain containing 2
310	84930	MASTL	microtubule associated serine/threonine kinase-like
311	55388	MCM10	minichromosome maintenance complex component 10
312	375056	MIA3	"melanoma inhibitory activity family, member 3"
313	10367	MICU1	mitochondrial calcium uptake 1
314	4288	MKI67	antigen identified by monoclonal antibody Ki-67
315	4288	MKI67	antigen identified by monoclonal antibody Ki-67
316	79682	MLF1IP	MLF1 interacting protein
317	90523	MLIP	muscular LMNA-interacting protein
318	219972	MPEG1	macrophage expressed 1
319	58538	MPP4	"membrane protein, palmitoylated 4 (MAGUK p55 subfamily member 4)"
320	116541	MRPL54	mitochondrial ribosomal protein L54
321	643680	MS4A4E	"membrane-spanning 4-domains, subfamily A, member 4E"
322	4495	MT1G	metallothionein 1G
323	4544	MTNR1B	melatonin receptor 1B
324	10071	MUC12	"mucin 12, cell surface associated"
325	80198	MUS81	MUS81 endonuclease homolog (S. cerevisiae)
326	4603	MYBL1	v-myb myeloblastosis viral oncogene homolog (avian)-like 1
327	4610	MYCL1	"v-myc myelocytomatosis viral oncogene homolog 1, lung carcinoma derived (avian)"
328	4633	MYL2	"myosin, light chain 2, regulatory, cardiac, slow"
329	91807	MYLK3	myosin light chain kinase 3
330	4542	MYO1F	myosin IF
331	93649	MYOCD	myocardin
332	25924	MYRIP	myosin VIIA and Rab interacting protein
333	54892	NCAPG2	"non-SMC condensin II complex, subunit G2"
334	23327	NEDD4L	"neural precursor cell expressed, developmentally down-regulated 4-like"
335	4751	NEK2	NIMA (never in mitosis gene a)-related kinase 2
336	4751	NEK2	NIMA (never in mitosis gene a)-related kinase 2
337	54492	NEURL1B	neuralized homolog 1B (Drosophila)
338	4783	NFIL3	"nuclear factor, interleukin 3 regulated"
339	4804	NGFR	nerve growth factor receptor
340	338322	NLRP10	"NLR family, pyrin domain containing 10"
341	9111	NMI	N-myc (and STAT) interactor
342	4853	NOTCH2	notch 2
343	4854	NOTCH3	notch 3
344	7025	NR2F1	"nuclear receptor subfamily 2, group F, member 1"
345	4900	NRGN	"neurogranin (protein kinase C substrate, RC3)"
346	79873	NUDT18	nudix (nucleoside diphosphate linked moiety X)-type motif 18
347	51203	NUSAP1	nucleolar and spindle associated protein 1
348	11247	NXPH4	neurexophilin 4
349	8638	OASL	2'-5'-oligoadenylate synthetase-like
350	57451	ODZ2	"odz, odd Oz/ten-m homolog 2 (Drosophila)"
351	4973	OLR1	oxidized low density lipoprotein (lectin-like) receptor 1
352	282770	OR10AG1	"olfactory receptor, family 10, subfamily AG, member 1"
353	26737	OR1L1	"olfactory receptor, family 1, subfamily L, member 1"
354	26212	OR2B6	"olfactory receptor, family 2, subfamily B, member 6"
355	4993	OR2C1	"olfactory receptor, family 2, subfamily C, member 1"
356	119679	OR52J3	"olfactory receptor, family 52, subfamily J, member 3"
357	219436	OR5D14	"olfactory receptor, family 5, subfamily D, member 14"
358	120065	OR5P2	"olfactory receptor, family 5, subfamily P, member 2"
359	219957	OR9Q2	"olfactory receptor, family 9, subfamily Q, member 2"
360	114881	OSBPL7	oxysterol binding protein-like 7
361	340990	OTOG	otogelin
362	11240	PADI2	"peptidyl arginine deiminase, type II"
363	54873	PALMD	palmdelphin
364	60676	PAPPA2	pappalysin 2
365	54852	PAQR5	progestin and adipoQ receptor family member V
366	79668	PARP8	"poly (ADP-ribose) polymerase family, member 8"
367	55872	PBK	PDZ binding kinase
368	80714	PBX4	pre-B-cell leukemia homeobox 4
369		PCNA	proliferating cell nuclear antigen
370	5143	PDE4C	"phosphodiesterase 4C, cAMP-specific"
371	5158	PDE6B	"phosphodiesterase 6B, cGMP-specific, rod, beta"
372	10611	PDLIM5	PDZ and LIM domain 5
373	5197	PF4V1	platelet factor 4 variant 1
374	5209	PFKFB3	"6-phosphofructo-2-kinase/fructose-2,6-biphosphatase 3"
375	5210	PFKFB4	"6-phosphofructo-2-kinase/fructose-2,6-biphosphatase 4"
376	267004	PGBD3	piggyBac transposable element derived 3
377	5266	PI3	"peptidase inhibitor 3, skin-derived"
378	5327	PLAT	"plasminogen activator, tissue"
379	151056	PLB1	phospholipase B1
380	389072	PLEKHM3	"pleckstrin homology domain containing, family M, member 3"
381	123	PLIN2	perilipin 2
382	5347	PLK1	polo-like kinase 1
383	5347	PLK1	polo-like kinase 1
384	10687	PNMA2	paraneoplastic antigen MA2
385	4860	PNP	purine nucleoside phosphorylase
386	25886	POC1A	POC1 centriolar protein homolog A (Chlamydomonas)
387	54107	POLE3	"polymerase (DNA directed), epsilon 3 (p17 subunit)"
388	64091	POPDC2	popeye domain containing 2
389	317754	POTED	"POTE ankyrin domain family, member D"
390	641455	POTEM	"POTE ankyrin domain family, member M"
391	132160	PPM1M	"protein phosphatase, Mg2+/Mn2+ dependent, 1M"
392	145376	PPP1R36	"protein phosphatase 1, regulatory subunit 36"
393	5507	PPP1R3C	"protein phosphatase 1, regulatory subunit 3C"
394	130814	PQLC3	PQ loop repeat containing 3
395	9055	PRC1	protein regulator of cytokinesis 1
396	25824	PRDX5	peroxiredoxin 5
397	5579	PRKCB	"protein kinase C, beta"
398	79899	PRR5L	proline rich 5 like
399	5644	PRSS1	"protease, serine, 1 (trypsin 1)"
400	57540	PTCHD2	patched domain containing 2
401	2185	PTK2B	PTK2B protein tyrosine kinase 2 beta
402	9200	PTPLA	"protein tyrosine phosphatase-like (proline instead of catalytic arginine), member A"
403	9232	PTTG1	pituitary tumor-transforming 1
404	5806	PTX3	"pentraxin 3, long"
405	5837	PYGM	"phosphorylase, glycogen, muscle"
406		Q5D1D6
407		Q88AI3
408	5862	RAB2A	"RAB2A, member RAS oncogene family"
409	29127	RACGAP1	Rac GTPase activating protein 1
410	10635	RAD51AP1	RAD51 associated protein 1
411	8438	RAD54L	RAD54-like (S. cerevisiae)
412	144715	RAD9B	RAD9 homolog B (S. pombe)
413	5915	RARB	"retinoic acid receptor, beta"
414	158158	RASEF	RAS and EF-hand domain containing
415	25780	RASGRP3	RAS guanyl releasing protein 3 (calcium and DAG-regulated)
416	5983	RFC3	"replication factor C (activator 1) 3, 38kDa"
417	388	RHOB	"ras homolog gene family, member B"
418	10535	RNASEH2A	"ribonuclease H2, subunit A"
419	727800	RNF208	ring finger protein 208
420	8732	RNGTT	RNA guanylyltransferase and 5'-phosphatase
421	6138	RPL15	ribosomal protein L15
422	647190	RPS16P5	ribosomal protein S16 pseudogene 5
423	6241	RRM2	ribonucleotide reductase M2
424	25914	RTTN	rotatin
425	6297	SALL2	sal-like 2 (Drosophila)
426	6304	SATB1	SATB homeobox 1
427	6447	SCG5	secretogranin V (7B2 protein)
428	6327	SCN2B	"sodium channel, voltage-gated, type II, beta"
429	6398	SECTM1	secreted and transmembrane 1
430	80343	SEL1L2	sel-1 suppressor of lin-12-like 2 (C. elegans)
431	23231	SEL1L3	sel-1 suppressor of lin-12-like 3 (C. elegans)
432	8482	SEMA7A	"semaphorin 7A, GPI membrane anchor (John Milton Hagen blood group)"
433	256394	SERPINA11	"serpin peptidase inhibitor, clade A (alpha-1 antiproteinase, antitrypsin), member 11"
434	10603	SH2B2	SH2B adaptor protein 2
435	153769	SH3RF2	SH3 domain containing ring finger 2
436	54436	SH3TC1	SH3 domain and tetratricopeptide repeats 1
437	220134	SKA1	spindle and kinetochore associated complex subunit 1
438	6554	SLC10A1	"solute carrier family 10 (sodium/bile acid cotransporter family), member 1"
439	9122	SLC16A4	"solute carrier family 16, member 4 (monocarboxylic acid transporter 5)"
440	6513	SLC2A1	"solute carrier family 2 (facilitated glucose transporter), member 1"
441	6515	SLC2A3	"solute carrier family 2 (facilitated glucose transporter), member 3"
442	6530	SLC6A2	"solute carrier family 6 (neurotransmitter transporter, noradrenalin), member 2"
443	6590	SLPI	secretory leukocyte peptidase inhibitor
444	64094	SMOC2	SPARC related modular calcium binding 2
445	8835	SOCS2	suppressor of cytokine signaling 2
446	10615	SPAG5	sperm associated antigen 5
447	147841	SPC24	"SPC24, NDC80 kinetochore complex component, homolog (S. cerevisiae)"
448	57405	SPC25	"SPC25, NDC80 kinetochore complex component, homolog (S. cerevisiae)"
449	6752	SSTR2	somatostatin receptor 2
450	6781	STC1	stanniocalcin 1
451	79689	STEAP4	STEAP family member 4
452	6491	STIL	SCL/TAL1 interrupting locus
453	8676	STX11	syntaxin 11
454	23224	SYNE2	"spectrin repeat containing, nuclear envelope 2"
455	91683	SYT12	synaptotagmin XII
456	10460	TACC3	"transforming, acidic coiled-coil containing protein 3"
457	6871	TADA2A	transcriptional adaptor 2A
458	27097	TAF5L	"TAF5-like RNA polymerase II, p300/CBP-associated factor (PCAF)-associated factor, 65kDa"
459		TBXAS1	thromboxane A synthase 1 (platelet)
460	11022	TDRKH	tudor and KH domain containing
461	6975	TECTB	tectorin beta
462	7039	TGFA	"transforming growth factor, alpha"
463	7052	TGM2	"transglutaminase 2 (C polypeptide, protein-glutamine-gamma-glutamyltransferase)"
464	55258	THNSL2	threonine synthase-like 2 (S. cerevisiae)
465	7096	TLR1	toll-like receptor 1
466	4071	TM4SF1	transmembrane 4 L six family member 1
467	55273	TMEM100	transmembrane protein 100
468	100131211	TMEM194B	transmembrane protein 194B
469	100131211	TMEM194B	transmembrane protein 194B
470	161145	TMEM229B	transmembrane protein 229B
471	137835	TMEM71	transmembrane protein 71
472	25963	TMEM87A	transmembrane protein 87A
473	7112	TMPO	thymopoietin
474	7128	TNFAIP3	"tumor necrosis factor, alpha-induced protein 3"
475	7130	TNFAIP6	"tumor necrosis factor, alpha-induced protein 6"
476	3604	TNFRSF9	"tumor necrosis factor receptor superfamily, member 9"
477	7153	TOP2A	topoisomerase (DNA) II alpha 170kDa
478	22974	TPX2	"TPX2, microtubule-associated, homolog (Xenopus laevis)"
479	9881	TRANK1	tetratricopeptide repeat and ankyrin repeat containing 1
480	84675	TRIM55	tripartite motif containing 55
481	81786	TRIM7	tripartite motif containing 7
482	9319	TRIP13	thyroid hormone receptor interactor 13
483	388610	TRNP1	TMF1-regulated nuclear protein 1
484	162514	TRPV3	"transient receptor potential cation channel, subfamily V, member 3"
485	10383	TUBB4B	"tubulin, beta 4B class IVb"
486	10628	TXNIP	thioredoxin interacting protein
487	11065	UBE2C	ubiquitin-conjugating enzyme E2C
488	27338	UBE2S	ubiquitin-conjugating enzyme E2S
489	29089	UBE2T	ubiquitin-conjugating enzyme E2T (putative)
490	29128	UHRF1	ubiquitin-like with PHD and ring finger domains 1
491	219699	UNC5B	unc-5 homolog B (C. elegans)
492	84294	UTP23	"UTP23, small subunit (SSU) processome component, homolog (yeast)"
493	7412	VCAM1	vascular cell adhesion molecule 1
494	284013	VMO1	vitelline membrane outer layer 1 homolog (chicken)
495	30813	VSX1	visual system homeobox 1
496	200403	VWA3B	von Willebrand factor A domain containing 3B
497	284403	WDR62	WD repeat domain 62
498	58189	WFDC1	WAP four-disulfide core domain 1
499	7468	WHSC1	Wolf-Hirschhorn syndrome candidate 1
500	7477	WNT7B	"wingless-type MMTV integration site family, member 7B"
501	653219	XAGE1A	"X antigen family, member 1A"
502		XLOC_000514
503		XLOC_000920
504		XLOC_000922
505		XLOC_001364
506		XLOC_001836
507		XLOC_001851
508		XLOC_001903
509		XLOC_002360
510		XLOC_002878
511		XLOC_002959
512		XLOC_003275
513		XLOC_003524
514		XLOC_004147
515		XLOC_004352
516		XLOC_004430
517		XLOC_004626
518		XLOC_005485
519		XLOC_005485
520		XLOC_008823
521		XLOC_009335
522		XLOC_009358
523		XLOC_009416
524		XLOC_010500
525		XLOC_010670
526		XLOC_010743
527		XLOC_011278
528		XLOC_012669
529		XLOC_013571
530		XLOC_l2_004120
531		XLOC_l2_004192
532		XLOC_l2_007062
533		XLOC_l2_007167
534		XLOC_l2_008259
535		XLOC_l2_009159
536		XLOC_l2_012871
537		XLOC_l2_014771
538	90522	YIF1B	Yip1 interacting factor homolog B (S. cerevisiae)
539	65986	ZBTB10	zinc finger and BTB domain containing 10
540	27033	ZBTB32	zinc finger and BTB domain containing 32
541	9372	ZFYVE9	"zinc finger, FYVE domain containing 9"
542	7762	ZNF215	zinc finger protein 215
543	285676	ZNF454	zinc finger protein 454
544	147741	ZNF560	zinc finger protein 560
545	342892	ZNF850	zinc finger protein 850
				EntrezGeneID	GeneSymbol	GeneName

## Sheet: RA-FLS2 up
	EntrezGeneID	GeneSymbol	GeneName
1	7920	ABHD16A	abhydrolase domain containing 16A
2		ACBD7	acyl-CoA binding domain containing 7
3	81569	ACTL8	actin-like 8
4	134	ADORA1	adenosine A1 receptor
5	116988	AGAP3	"ArfGAP with GTPase domain, ankyrin repeat and PH domain 3"
6	10598	AHSA1	"AHA1, activator of heat shock 90kDa protein ATPase homolog 1 (yeast)"
7	241	ALOX5AP	arachidonate 5-lipoxygenase-activating protein
8	27063	ANKRD1	ankyrin repeat domain 1 (cardiac muscle)
9		ANKRD36	ankyrin repeat domain 36
10	54443	ANLN	"anillin, actin binding protein"
11	118429	ANTXR2	anthrax toxin receptor 2
12	8862	APLN	apelin
13	9582	APOBEC3B	"apolipoprotein B mRNA editing enzyme, catalytic polypeptide-like 3B"
14	346	APOC4	apolipoprotein C-IV
15	397	ARHGDIB	Rho GDP dissociation inhibitor (GDI) beta
16	482	ATP1B2	"ATPase, Na+/K+ transporting, beta 2 polypeptide"
17	537	ATP6AP1	"ATPase, H+ transporting, lysosomal accessory protein 1"
18	9114	ATP6V0D1	"ATPase, H+ transporting, lysosomal 38kDa, V0 subunit d1"
19	9212	AURKB	aurora kinase B
20	8553	BHLHE40	"basic helix-loop-helix family, member e40"
21	635	BHMT	betaine--homocysteine S-methyltransferase
22	332	BIRC5	baculoviral IAP repeat containing 5
23	641	BLM	"Bloom syndrome, RecQ helicase-like"
24	83990	BRIP1	BRCA1 interacting protein C-terminal helicase 1
25	699	BUB1	budding uninhibited by benzimidazoles 1 homolog (yeast)
26	219738	C10orf35	chromosome 10 open reading frame 35
27	55010	C12orf48	chromosome 12 open reading frame 48
28	283416	C12orf61	chromosome 12 open reading frame 61
29	90417	C15orf23	chromosome 15 open reading frame 23
30	256302	C17orf103	chromosome 17 open reading frame 103
31	148423	C1orf52	chromosome 1 open reading frame 52
32	100191040	C2CD4D	C2 calcium-dependent domain containing 4D
33	348738	C2orf48	chromosome 2 open reading frame 48
34	388960	C2orf78	chromosome 2 open reading frame 78
35	285382	C3orf70	chromosome 3 open reading frame 70
36	80099	C7orf69	chromosome 7 open reading frame 69
37	89958	C9orf140	chromosome 9 open reading frame 140
38	26256	CABYR	calcium binding tyrosine-(Y)-phosphorylation regulated
39	55799	CACNA2D3	"calcium channel, voltage-dependent, alpha 2/delta subunit 3"
40	119395	CALHM3	calcium homeostasis modulator 3
41	117155	CATSPER2	"cation channel, sperm associated 2"
42	120935	CCDC38	coiled-coil domain containing 38
43	80212	CCDC92	coiled-coil domain containing 92
44	890	CCNA2	cyclin A2
45	9133	CCNB2	cyclin B2
46	645121	CCNI2	"cyclin I family, member 2"
47	8763	CD164	"CD164 molecule, sialomucin"
48	57126	CD177	CD177 molecule
49		CD177	CD177 molecule
50	4345	CD200	CD200 molecule
51	991	CDC20	cell division cycle 20 homolog (S. cerevisiae)
52	995	CDC25C	cell division cycle 25 homolog C (S. pombe)
53	8318	CDC45	cell division cycle 45 homolog (S. cerevisiae)
54	157313	CDCA2	cell division cycle associated 2
55	55038	CDCA4	cell division cycle associated 4
56	64866	CDCP1	CUB domain containing protein 1
57	1032	CDKN2D	"cyclin-dependent kinase inhibitor 2D (p19, inhibits CDK4)"
58	1033	CDKN3	cyclin-dependent kinase inhibitor 3
59	1084	CEACAM3	carcinoembryonic antigen-related cell adhesion molecule 3
60	1058	CENPA	centromere protein A
61	55125	CEP192	centrosomal protein 192kDa
62	55165	CEP55	centrosomal protein 55kDa
63	1185	CLCN6	chloride channel 6
64	51266	CLEC1B	"C-type lectin domain family 1, member B"
65	338339	CLEC4D	"C-type lectin domain family 4, member D"
66	339390	CLEC4G	"C-type lectin domain family 4, member G"
67	51727	CMPK1	"cytidine monophosphate (UMP-CMP) kinase 1, cytosolic"
68	340267	COL28A1	"collagen, type XXVIII, alpha 1"
69	9276	COPB2	"coatomer protein complex, subunit beta 2 (beta prime)"
70	26958	COPG2	"coatomer protein complex, subunit gamma 2"
71	1355	COX15	"COX15 homolog, cytochrome c oxidase assembly protein (yeast)"
72	1396	CRIP1	cysteine-rich protein 1 (intestinal)
73	9419	CRIPT	cysteine-rich PDZ-binding protein
74	83716	CRISPLD2	cysteine-rich secretory protein LCCL domain containing 2
75	64109	CRLF2	cytokine receptor-like factor 2
76	1439	CSF2RB	"colony stimulating factor 2 receptor, beta, low-affinity (granulocyte-macrophage)"
77	55790	CSGALNACT1	chondroitin sulfate N-acetylgalactosaminyltransferase 1
78	1471	CST3	cystatin C
79	1503	CTPS	CTP synthase
80	1525	CXADR	coxsackie virus and adenovirus receptor
81	1525	CXADR	coxsackie virus and adenovirus receptor
82	80174	DBF4B	DBF4 homolog B (S. cerevisiae)
83	123879	DCUN1D3	"DCN1, defective in cullin neddylation 1, domain containing 3 (S. cerevisiae)"
84	245937	DEFB124	"defensin, beta 124"
85	245940	DEFB130	"defensin, beta 130"
86	55635	DEPDC1	DEP domain containing 1
87	22907	DHX30	DEAH (Asp-Glu-Ala-His) box polypeptide 30
88	9787	DLGAP5	"discs, large (Drosophila) homolog-associated protein 5"
89	55715	DOK4	docking protein 4
90	51514	DTL	denticleless homolog (Drosophila)
91	1842	ECM2	"extracellular matrix protein 2, female organ and adipocyte specific"
92	51295	ECSIT	ECSIT homolog (Drosophila)
93	10278	EFS	embryonal Fyn-associated substrate
94	1982	EIF4G2	"eukaryotic translation initiation factor 4 gamma, 2"
95	64123	ELTD1	"EGF, latrophilin and seven transmembrane domain containing 1"
96	2057	EPOR	erythropoietin receptor
97	54821	ERCC6L	"excision repair cross-complementing rodent repair deficiency, complementation group 6-like"
98	10595	ERN2	endoplasmic reticulum to nucleus signaling 2
99	157570	ESCO2	establishment of cohesion 1 homolog 2 (S. cerevisiae)
100	157570	ESCO2	establishment of cohesion 1 homolog 2 (S. cerevisiae)
101	2124	EVI2B	ecotropic viral integration site 2B
102	151647	FAM19A4	"family with sequence similarity 19 (chemokine (C-C motif)-like), member A4"
103	85395	FAM207A	"family with sequence similarity 207, member A"
104	54478	FAM64A	"family with sequence similarity 64, member A"
105	2177	FANCD2	"Fanconi anemia, complementation group D2"
106	2177	FANCD2	"Fanconi anemia, complementation group D2"
107	55215	FANCI	"Fanconi anemia, complementation group I"
108		FCGR1B	"Fc fragment of IgG, high affinity Ib, receptor (CD64)"
109	2246	FGF1	fibroblast growth factor 1 (acidic)
110	2253	FGF8	fibroblast growth factor 8 (androgen-induced)
111	2289	FKBP5	FK506 binding protein 5
112	80308	FLAD1	FAD1 flavin adenine dinucleotide synthetase homolog (S. cerevisiae)
113		FLJ45248	FLJ45248 protein
114	390243	FOLR4	folate receptor 4 (delta) homolog (mouse)
115	100036519	FOXD4L2	forkhead box D4-like 2
116	2305	FOXM1	forkhead box M1
117	22844	FRMPD1	FERM and PDZ domain containing 1
118	9908	G3BP2	GTPase activating protein (SH3 domain) binding protein 2
119	9568	GABBR2	"gamma-aminobutyric acid (GABA) B receptor, 2"
120	2622	GAS8	growth arrest-specific 8
121	2672	GFI1	growth factor independent 1 transcription repressor
122	23062	GGA2	"golgi-associated, gamma adaptin ear containing, ARF binding protein 2"
123	64785	GINS3	GINS complex subunit 3 (Psf3 homolog)
124	112937	GLB1L3	"galactosidase, beta 1-like 3"
125	51228	GLTP	glycolipid transfer protein
126	2778	GNAS	GNAS complex locus
127	2778	GNAS	GNAS complex locus
128	54856	GON4L	gon-4-like (C. elegans)
129	2820	GPD2	glycerol-3-phosphate dehydrogenase 2 (mitochondrial)
130	2887	GRB10	growth factor receptor-bound protein 10
131	56850	GRIPAP1	GRIP1 associated protein 1
132	83903	GSG2	germ cell associated 2 (haspin)
133	84163	GTF2IRD2	GTF2I repeat domain containing 2
134	51512	GTSE1	G-2 and S-phase expressed 1
135	23498	HAAO	"3-hydroxyanthranilate 3,4-dioxygenase"
136	23593	HEBP2	heme binding protein 2
137	220296	HEPACAM	hepatic and glial cell adhesion molecule
138	641654	HEPN1	"hepatocellular carcinoma, down-regulated 1"
139	55008	HERC6	hect domain and RLD 6
140	8334	HIST1H2AC	"histone cluster 1, H2ac"
141	8329	HIST1H2AI	"histone cluster 1, H2ai"
142	8968	HIST1H3F	"histone cluster 1, H3f"
143	8354	HIST1H3I	"histone cluster 1, H3i"
144	3161	HMMR	hyaluronan-mediated motility receptor (RHAMM)
145	3270	HRC	histidine rich calcium binding protein
146	8630	HSD17B6	hydroxysteroid (17-beta) dehydrogenase 6 homolog (mouse)
147	27429	HTRA2	HtrA serine peptidase 2
148	3364	HUS1	HUS1 checkpoint homolog (S. pombe)
149	147920	IGFL2	IGF-like family member 2
150	79713	IGFLR1	IGF-like family receptor 1
151	53833	IL20RB	interleukin 20 receptor beta
152	3638	INSIG1	insulin induced gene 1
153	152789	JAKMIP1	janus kinase and microtubule interacting protein 1
154	3725	JUN	jun proto-oncogene
155	3742	KCNA6	"potassium voltage-gated channel, shaker-related subfamily, member 6"
156	10656	KHDRBS3	"KH domain containing, RNA binding, signal transduction associated 3"
157	85452	KIAA1751	KIAA1751
158	3832	KIF11	kinesin family member 11
159	3835	KIF22	kinesin family member 22
160	347240	KIF24	kinesin family member 24
161	11004	KIF2C	kinesin family member 2C
162	24137	KIF4A	kinesin family member 4A
163	90990	KIFC2	kinesin family member C2
164	3801	KIFC3	kinesin family member C3
165	84063	KIRREL2	kin of IRRE like 2 (Drosophila)
166	11012	KLK11	kallikrein-related peptidase 11
167	3889	KRT83	keratin 83
168	83746	L3MBTL2	l(3)mbt-like 2 (Drosophila)
169		LEKR1	"leucine, glutamate and lysine rich 1"
170	375612	LHFPL3	lipoma HMGIC fusion partner-like 3
171	3975	LHX1	LIM homeobox 1
172	9388	LIPG	"lipase, endothelial"
173		LOC100131035	uncharacterized LOC100131035
174	100132339	LOC100132339	uncharacterized LOC100132339
175		LOC100132439
176		LOC100134138	uncharacterized LOC100134138
177		LOC100289187	transmembrane protein 225-like
178		LOC100506499
179		LOC100506549
180		LOC100507025
181		LOC100508046
182		LOC283688	uncharacterized LOC283688
183		LOC388276	hCG2045437
184	440386	LOC440386	uncharacterized LOC440386
185	553137	LOC553137	uncharacterized LOC553137
186	646736	LOC646736	uncharacterized LOC646736
187	131578	LRRC15	leucine rich repeat containing 15
188	2615	LRRC32	leucine rich repeat containing 32
189	57819	LSM2	"LSM2 homolog, U6 small nuclear RNA associated (S. cerevisiae)"
190	11178	LZTS1	"leucine zipper, putative tumor suppressor 1"
191	7975	MAFK	v-maf musculoaponeurotic fibrosarcoma oncogene homolog K (avian)
192	152992	METTL19	methyltransferase like 19
193	9848	MFAP3L	microfibrillar-associated protein 3-like
194	55669	MFN1	mitofusin 1
195	84786	MGC12488	uncharacterized protein MGC12488
196	60672	MIIP	migration and invasion inhibitory protein
197	57591	MKL1	megakaryoblastic leukemia (translocation) 1
198	4352	MPL	myeloproliferative leukemia virus oncogene
199	124995	MRPL10	mitochondrial ribosomal protein L10
200	64965	MRPS9	mitochondrial ribosomal protein S9
201	55167	MSL2	male-specific lethal 2 homolog (Drosophila)
202	10071	MUC12	"mucin 12, cell surface associated"
203	4635	MYL4	"myosin, light chain 4, alkali; atrial, embryonic"
204	100132406	NBPF10	"neuroblastoma breakpoint family, member 10"
205	54892	NCAPG2	"non-SMC condensin II complex, subunit G2"
206	10403	NDC80	"NDC80 homolog, kinetochore complex component (S. cerevisiae)"
207	23327	NEDD4L	"neural precursor cell expressed, developmentally down-regulated 4-like"
208	4747	NEFL	"neurofilament, light polypeptide"
209	81831	NETO2	neuropilin (NRP) and tolloid (TLL)-like 2
210	197358	NLRC3	"NLR family, CARD domain containing 3"
211	4855	NOTCH4	notch 4
212	4900	NRGN	"neurogranin (protein kinase C substrate, RC3)"
213	64324	NSD1	nuclear receptor binding SET domain protein 1
214	23386	NUDCD3	NudC domain containing 3
215	51203	NUSAP1	nucleolar and spindle associated protein 1
216	57523	NYNRIN	NYN domain and retroviral integrase containing
217	4953	ODC1	ornithine decarboxylase 1
218	26873	OPLAH	5-oxoprolinase (ATP-hydrolysing)
219	81697	OR2B2	"olfactory receptor, family 2, subfamily B, member 2"
220	119678	OR52E2	"olfactory receptor, family 52, subfamily E, member 2"
221	219436	OR5D14	"olfactory receptor, family 5, subfamily D, member 14"
222	23594	ORC6	"origin recognition complex, subunit 6"
223	54726	OTUD4	OTU domain containing 4
224	9127	P2RX6	"purinergic receptor P2X, ligand-gated ion channel, 6"
225	9934	P2RY14	"purinergic receptor P2Y, G-protein coupled, 14"
226		P39189
227	390748	PABPN1L	"poly(A) binding protein, nuclear 1-like (cytoplasmic)"
228	11252	PACSIN2	protein kinase C and casein kinase substrate in neurons 2
229	54873	PALMD	palmdelphin
230	5078	PAX4	paired box 4
231		PCNA	proliferating cell nuclear antigen
232		PCSK7	proprotein convertase subtilisin/kexin type 7
233	5137	PDE1C	"phosphodiesterase 1C, calmodulin-dependent 70kDa"
234	5158	PDE6B	"phosphodiesterase 6B, cGMP-specific, rod, beta"
235	57026	PDXP	"pyridoxal (pyridoxine, vitamin B6) phosphatase"
236	5201	PFDN1	prefoldin subunit 1
237	79142	PHF23	PHD finger protein 23
238	7262	PHLDA2	"pleckstrin homology-like domain, family A, member 2"
239	284098	PIGW	"phosphatidylinositol glycan anchor biosynthesis, class W"
240	114780	PKD1L2	polycystic kidney disease 1-like 2
241	29941	PKN3	protein kinase N3
242	151056	PLB1	phospholipase B1
243	5355	PLP2	proteolipid protein 2 (colonic epithelium-enriched)
244	5360	PLTP	phospholipid transfer protein
245	4860	PNP	purine nucleoside phosphorylase
246	282809	POC1B	POC1 centriolar protein homolog B (Chlamydomonas)
247	64091	POPDC2	popeye domain containing 2
248	5478	PPIA	peptidylprolyl isomerase A (cyclophilin A)
249	28227	PPP2R3B	"protein phosphatase 2, regulatory subunit B'', beta"
250	9055	PRC1	protein regulator of cytokinesis 1
251	5553	PRG2	"proteoglycan 2, bone marrow (natural killer cell activator, eosinophil granule major basic protein)"
252	55771	PRR11	proline rich 11
253	84722	PSRC1	proline/serine-rich coiled-coil 1
254	57540	PTCHD2	patched domain containing 2
255	9200	PTPLA	"protein tyrosine phosphatase-like (proline instead of catalytic arginine), member A"
256	10744	PTTG2	pituitary tumor-transforming 2
257	80324	PUS1	pseudouridylate synthase 1
258		Q3T5P7
259		Q6IHG2
260		Q958C4
261	22864	R3HDM2	R3H domain containing 2
262	22931	RAB18	"RAB18, member RAS oncogene family"
263	115273	RAB42	"RAB42, member RAS oncogene family"
264	29127	RACGAP1	Rac GTPase activating protein 1
265	25780	RASGRP3	RAS guanyl releasing protein 3 (calcium and DAG-regulated)
266	85004	RERG	"RAS-like, estrogen-regulated, growth inhibitor"
267	5983	RFC3	"replication factor C (activator 1) 3, 38kDa"
268	5983	RFC3	"replication factor C (activator 1) 3, 38kDa"
269		RHPN2	"rhophilin, Rho GTPase binding protein 2"
270	63891	RNF123	ring finger protein 123
271	6120	RPE	ribulose-5-phosphate-3-epimerase
272	6189	RPS3A	ribosomal protein S3A
273	9125	RQCD1	RCD1 required for cell differentiation1 homolog (S. pombe)
274	6236	RRAD	Ras-related associated with diabetes
275	9853	RUSC2	RUN and SH3 domain containing 2
276	112611	RWDD2A	RWD domain containing 2A
277	9169	SCAF11	SR-related CTD-associated factor 11
278	8436	SDPR	serum deprivation response
279	10512	SEMA3C	"sema domain, immunoglobulin domain (Ig), short basic domain, secreted, (semaphorin) 3C"
280	256394	SERPINA11	"serpin peptidase inhibitor, clade A (alpha-1 antiproteinase, antitrypsin), member 11"
281	151648	SGOL1	shugoshin-like 1 (S. pombe)
282	54436	SH3TC1	SH3 domain and tetratricopeptide repeats 1
283	79801	SHCBP1	SHC SH2-domain binding protein 1
284	149345	SHISA4	shisa homolog 4 (Xenopus laevis)
285	221150	SKA3	spindle and kinetochore associated complex subunit 3
286	6509	SLC1A4	"solute carrier family 1 (glutamate/neutral amino acid transporter), member 4"
287	29015	SLC43A3	"solute carrier family 43, member 3"
288	9498	SLC4A8	"solute carrier family 4, sodium bicarbonate cotransporter, member 8"
289		SLC6A13	"solute carrier family 6 (neurotransmitter transporter, GABA), member 13"
290	23049	SMG1	"smg-1 homolog, phosphatidylinositol 3-kinase-related kinase (C. elegans)"
291	23381	SMG5	"smg-5 homolog, nonsense mediated mRNA decay factor (C. elegans)"
292	55181	SMG8	"smg-8 homolog, nonsense mediated mRNA decay factor (C. elegans)"
293	6676	SPAG4	sperm associated antigen 4
294	85464	SSH2	slingshot homolog 2 (Drosophila)
295	6752	SSTR2	somatostatin receptor 2
296	6772	STAT1	"signal transducer and activator of transcription 1, 91kDa"
297	219736	STOX1	storkhead box 1
298	84144	SYDE2	"synapse defective 1, Rho GTPase, homolog 2 (C. elegans)"
299	84958	SYTL1	synaptotagmin-like 1
300	10460	TACC3	"transforming, acidic coiled-coil containing protein 3"
301	6975	TECTB	tectorin beta
302	55258	THNSL2	threonine synthase-like 2 (S. cerevisiae)
303	10440	TIMM17A	translocase of inner mitochondrial membrane 17 homolog A (yeast)
304		TLE1	"transducin-like enhancer of split 1 (E(sp1) homolog, Drosophila)"
305	4071	TM4SF1	transmembrane 4 L six family member 1
306	51768	TM7SF3	transmembrane 7 superfamily member 3
307	130733	TMEM178	transmembrane protein 178
308	221468	TMEM217	transmembrane protein 217
309	11013	TMSB15A	thymosin beta 15a
310	8744	TNFSF9	"tumor necrosis factor (ligand) superfamily, member 9"
311	7135	TNNI1	"troponin I type 1 (skeletal, slow)"
312	3842	TNPO1	transportin 1
313	7153	TOP2A	topoisomerase (DNA) II alpha 170kDa
314	22974	TPX2	"TPX2, microtubule-associated, homolog (Xenopus laevis)"
315	7187	TRAF3	TNF receptor-associated factor 3
316	23650	TRIM29	tripartite motif containing 29
317	7280	TUBB2A	"tubulin, beta 2A class IIa"
318	10381	TUBB3	"tubulin, beta 3 class III"
319	10383	TUBB4B	"tubulin, beta 4B class IVb"
320	10190	TXNDC9	thioredoxin domain containing 9
321	9352	TXNL1	thioredoxin-like 1
322	27338	UBE2S	ubiquitin-conjugating enzyme E2S
323	7351	UCP2	"uncoupling protein 2 (mitochondrial, proton carrier)"
324	56886	UGGT1	UDP-glucose glycoprotein glucosyltransferase 1
325	84294	UTP23	"UTP23, small subunit (SSU) processome component, homolog (yeast)"
326	200403	VWA3B	von Willebrand factor A domain containing 3B
327	51057	WDPCP	WD repeat containing planar cell polarity effector
328		XLOC_000337
329		XLOC_000468
330		XLOC_000514
331		XLOC_001364
332		XLOC_001903
333		XLOC_001958
334		XLOC_002081
335		XLOC_002106
336		XLOC_002469
337		XLOC_002736	0
338		XLOC_002878
339		XLOC_002908
340		XLOC_003204
341		XLOC_003275
342		XLOC_004147
343		XLOC_004626
344		XLOC_004901
345		XLOC_004924
346		XLOC_005086
347		XLOC_005126
348		XLOC_005442
349		XLOC_005485
350		XLOC_005777
351		XLOC_006224
352		XLOC_007681
353		XLOC_008099
354		XLOC_009416
355		XLOC_009509
356		XLOC_010152
357		XLOC_010500
358		XLOC_010859
359		XLOC_011436
360		XLOC_012139
361		XLOC_012248
362		XLOC_013027
363		XLOC_014105
364		XLOC_l2_000092
365		XLOC_l2_009159
366		XLOC_l2_012871
367		XLOC_l2_013272
368		XLOC_l2_013513
369	221527	ZBTB12	zinc finger and BTB domain containing 12
370	376940	ZC3H6	zinc finger CCCH-type containing 6
371	29801	ZDHHC8	"zinc finger, DHHC-type containing 8"
372	9839	ZEB2	zinc finger E-box binding homeobox 2
373	23051	ZHX3	zinc fingers and homeoboxes 3
374	284346	ZNF575	zinc finger protein 575
375	90317	ZNF616	zinc finger protein 616
376	90204	ZSWIM1	"zinc finger, SWIM-type containing 1"
377	7791	ZYX	zyxin

## Sheet: RA-FLS1 down
	EntrezGeneID	GeneSymbol	GeneName
1	54621	VSIG10	V-set and immunoglobulin domain containing 10
2		7-Sep	septin 7
3		A2LD1	AIG2-like domain 1
4	22848	AAK1	AP2 associated kinase 1
5	26154	ABCA12	"ATP-binding cassette, sub-family A (ABC1), member 12"
6	89845	ABCC10	"ATP-binding cassette, sub-family C (CFTR/MRP), member 10"
7	5825	ABCD3	"ATP-binding cassette, sub-family D (ALD), member 3"
8	10006	ABI1	abl-interactor 1
9	22885	ABLIM3	"actin binding LIM protein family, member 3"
10	29	ABR	active BCR-related gene
11	84320	ACBD6	acyl-CoA binding domain containing 6
12	8745	ADAM23	ADAM metallopeptidase domain 23
13	92949	ADAMTSL1	ADAMTS-like 1
14	137872	ADHFE1	"alcohol dehydrogenase, iron containing, 1"
15	23394	ADNP	activity-dependent neuroprotector homeobox
16	83440	ADPGK	ADP-dependent glucokinase
17	2334	AFF2	"AF4/FMR2 family, member 2"
18	3268	AGFG2	ArfGAP with FG repeats 2
19	185	AGTR1	"angiotensin II receptor, type 1"
20	1109	AKR1C4	"aldo-keto reductase family 1, member C4 (chlordecone reductase; 3-alpha hydroxysteroid dehydrogenase, type I; dihydrodiol dehydrogenase 4)"
21	84335	AKT1S1	AKT1 substrate 1 (proline-rich)
22	64400	AKTIP	AKT interacting protein
23	221	ALDH3B1	"aldehyde dehydrogenase 3 family, member B1"
24	501	ALDH7A1	"aldehyde dehydrogenase 7 family, member A1"
25	262	AMD1	adenosylmethionine decarboxylase 1
26	286	ANK1	"ankyrin 1, erythrocytic"
27	138649	ANKRD19P	"ankyrin repeat domain 19, pseudogene"
28		ANKRD36B	ankyrin repeat domain 36B
29	23520	ANP32C	"acidic (leucine-rich) nuclear phosphoprotein 32 family, member C"
30	290	ANPEP	alanyl (membrane) aminopeptidase
31	310	ANXA7	annexin A7
32	26985	AP3M1	"adaptor-related protein complex 3, mu 1 subunit"
33	10239	AP3S2	"adaptor-related protein complex 3, sigma 2 subunit"
34	11154	AP4S1	"adaptor-related protein complex 4, sigma 1 subunit"
35		APBB1	"amyloid beta (A4) precursor protein-binding, family B, member 1 (Fe65)"
36	9582	APOBEC3B	"apolipoprotein B mRNA editing enzyme, catalytic polypeptide-like 3B"
37	80830	APOL6	"apolipoprotein L, 6"
38	81575	APOLD1	apolipoprotein L domain containing 1
39	54840	APTX	aprataxin
40	377	ARF3	ADP-ribosylation factor 3
41	55082	ARGLU1	arginine and glutamate rich 1
42	9824	ARHGAP11A	Rho GTPase activating protein 11A
43	394	ARHGAP5	Rho GTPase activating protein 5
44	115557	ARHGEF25	Rho guanine nucleotide exchange factor (GEF) 25
45	50649	ARHGEF4	Rho guanine nucleotide exchange factor (GEF) 4
46	138715	ARID3C	AT rich interactive domain 3C (BRIGHT-like)
47	25820	ARIH1	"ariadne homolog, ubiquitin-conjugating enzyme E2 binding protein, 1 (Drosophila)"
48	10124	ARL4A	ADP-ribosylation factor-like 4A
49	26225	ARL5A	ADP-ribosylation factor-like 5A
50	10550	ARL6IP5	ADP-ribosylation-like factor 6 interacting protein 5
51	55156	ARMC1	armadillo repeat containing 1
52	406	ARNTL	aryl hydrocarbon receptor nuclear translocator-like
53	55870	ASH1L	"ash1 (absent, small, or homeotic)-like (Drosophila)"
54	259266	ASPM	"asp (abnormal spindle) homolog, microcephaly associated (Drosophila)"
55	22926	ATF6	activating transcription factor 6
56	9140	ATG12	ATG12 autophagy related 12 homolog (S. cerevisiae)
57	471	ATIC	5-aminoimidazole-4-carboxamide ribonucleotide formyltransferase/IMP cyclohydrolase
58	487	ATP2A1	"ATPase, Ca++ transporting, cardiac muscle, fast twitch 1"
59	493	ATP2B4	"ATPase, Ca++ transporting, plasma membrane 4"
60	9551	ATP5J2	"ATP synthase, H+ transporting, mitochondrial Fo complex, subunit F2"
61		ATP6V1E2	"ATPase, H+ transporting, lysosomal 31kDa, V1 subunit E2"
62	545	ATR	ataxia telangiectasia and Rad3 related
63	6314	ATXN7	ataxin 7
64	23080	AVL9	AVL9 homolog (S. cerevisiase)
65	8703	B4GALT3	"UDP-Gal:betaGlcNAc beta 1,4- galactosyltransferase, polypeptide 3"
66	54971	BANP	BTG3 associated nuclear protein
67	129880	BBS5	Bardet-Biedl syndrome 5
68	56647	BCCIP	BRCA2 and CDKN1A interacting protein
69	54880	BCOR	BCL6 corepressor
70	627	BDNF	brain-derived neurotrophic factor
71	8678	BECN1	"beclin 1, autophagy related"
72	55859	BEX1	"brain expressed, X-linked 1"
73	51283	BFAR	bifunctional apoptosis regulator
74	80823	BHLHB9	"basic helix-loop-helix domain containing, class B, 9"
75	332	BIRC5	baculoviral IAP repeat containing 5
76	282991	BLOC1S2	"biogenesis of lysosomal organelles complex-1, subunit 2"
77	55589	BMP2K	BMP2 inducible kinase
78	9790	BMS1	"BMS1 homolog, ribosome assembly protein (yeast)"
79		BMS1P5	BMS1 pseudogene 5
80	149428	BNIPL	BCL2/adenovirus E1B 19kD interacting protein like
81	23476	BRD4	bromodomain containing 4
82	11120	BTN2A1	"butyrophilin, subfamily 2, member A1"
83	26148	C10orf12	chromosome 10 open reading frame 12
84	79096	C11orf49	chromosome 11 open reading frame 49
85	254439	C11orf86	chromosome 11 open reading frame 86
86	60314	C12orf10	chromosome 12 open reading frame 10
87	374470	C12orf42	chromosome 12 open reading frame 42
88	93081	C13orf27	chromosome 13 open reading frame 27
89	64430	C14orf135	chromosome 14 open reading frame 135
90	123207	C15orf40	chromosome 15 open reading frame 40
91	90381	C15orf42	chromosome 15 open reading frame 42
92	390637	C15orf58	chromosome 15 open reading frame 58
93	56942	C16orf61	chromosome 16 open reading frame 61
94	57020	C16orf62	chromosome 16 open reading frame 62
95		C17orf51	chromosome 17 open reading frame 51
96	284184	C17orf89	chromosome 17 open reading frame 89
97	85019	C18orf45	chromosome 18 open reading frame 45
98	100170765	C19orf69	chromosome 19 open reading frame 69
99	25912	C1orf43	chromosome 1 open reading frame 43
100	63939	C20orf177	chromosome 20 open reading frame 177
101	54058	C21orf58	chromosome 21 open reading frame 58
102	83606	C22orf13	chromosome 22 open reading frame 13
103	25770	C22orf31	chromosome 22 open reading frame 31
104	91689	C22orf32	chromosome 22 open reading frame 32
105	6936	C2orf3	chromosome 2 open reading frame 3
106	200523	C2orf51	chromosome 2 open reading frame 51
107	129293	C2orf89	chromosome 2 open reading frame 89
108	25871	C3orf17	chromosome 3 open reading frame 17
109	55345	C4orf21	chromosome 4 open reading frame 21
110	152756	C4orf39	chromosome 4 open reading frame 39
111	9315	C5orf13	chromosome 5 open reading frame 13
112	647024	C6orf132	chromosome 6 open reading frame 132
113	221477	C6orf89	chromosome 6 open reading frame 89
114	78996	C7orf49	chromosome 7 open reading frame 49
115	254778	C8orf46	chromosome 8 open reading frame 46
116	84904	C9orf100	chromosome 9 open reading frame 100
117	375748	C9orf102	chromosome 9 open reading frame 102
118	81617	CAB39L	calcium binding protein 39-like
119	781	CACNA2D1	"calcium channel, voltage-dependent, alpha 2/delta subunit 1"
120	790	CAD	"carbamoyl-phosphate synthetase 2, aspartate transcarbamylase, and dihydroorotase"
121	813	CALU	calumenin
122	55450	CAMK2N1	calcium/calmodulin-dependent protein kinase II inhibitor 1
123	84254	CAMKK1	"calcium/calmodulin-dependent protein kinase kinase 1, alpha"
124	55832	CAND1	cullin-associated and neddylation-dissociated 1
125	832	CAPZB	"capping protein (actin filament) muscle Z-line, beta"
126	440068	CARD17	"caspase recruitment domain family, member 17"
127	57082	CASC5	cancer susceptibility candidate 5
128	841	CASP8	"caspase 8, apoptosis-related cysteine peptidase"
129		CCDC144A	coiled-coil domain containing 144A
130	23255	CCDC165	coiled-coil domain containing 165
131	339834	CCDC36	coiled-coil domain containing 36
132	339829	CCDC39	coiled-coil domain containing 39
133	253635	CCDC75	coiled-coil domain containing 75
134	317762	CCDC85C	coiled-coil domain containing 85C
135	6347	CCL2	chemokine (C-C motif) ligand 2
136	6352	CCL5	chemokine (C-C motif) ligand 5
137	6354	CCL7	chemokine (C-C motif) ligand 7
138	6355	CCL8	chemokine (C-C motif) ligand 8
139	890	CCNA2	cyclin A2
140	891	CCNB1	cyclin B1
141	85417	CCNB3	cyclin B3
142	23582	CCNDBP1	cyclin D-type binding-protein 1
143	9134	CCNE2	cyclin E2
144	908	CCT6A	"chaperonin containing TCP1, subunit 6A (zeta 1)"
145	51622	CCZ1	CCZ1 vacuolar protein trafficking and biogenesis associated homolog (S. cerevisiae)
146	57126	CD177	CD177 molecule
147	8556	CDC14A	CDC14 cell division cycle 14 homolog A (S. cerevisiae)
148	11140	CDC37	cell division cycle 37 homolog (S. cerevisiae)
149	56990	CDC42SE2	CDC42 small effector 2
150	8318	CDC45	cell division cycle 45 homolog (S. cerevisiae)
151	83461	CDCA3	cell division cycle associated 3
152	113130	CDCA5	cell division cycle associated 5
153	983	CDK1	cyclin-dependent kinase 1
154	1024	CDK8	cyclin-dependent kinase 8
155	1028	CDKN1C	"cyclin-dependent kinase inhibitor 1C (p57, Kip2)"
156	1033	CDKN3	cyclin-dependent kinase inhibitor 3
157	1087	CEACAM7	carcinoembryonic antigen-related cell adhesion molecule 7
158	10153	CEBPZ	"CCAAT/enhancer binding protein (C/EBP), zeta"
159	1062	CENPE	"centromere protein E, 312kDa"
160	1063	CENPF	"centromere protein F, 350/400kDa (mitosin)"
161	1063	CENPF	"centromere protein F, 350/400kDa (mitosin)"
162	2491	CENPI	centromere protein I
163	64105	CENPK	centromere protein K
164	79019	CENPM	centromere protein M
165	55839	CENPN	centromere protein N
166	79172	CENPO	centromere protein O
167	401541	CENPP	centromere protein P
168	145508	CEP128	centrosomal protein 128kDa
169	9859	CEP170	centrosomal protein 170kDa
170	80817	CEP44	centrosomal protein 44kDa
171	8208	CHAF1B	"chromatin assembly factor 1, subunit B (p60)"
172	66005	CHID1	chitinase domain containing 1
173	128866	CHMP4B	charged multivesicular body protein 4B
174	63922	CHTF18	"CTF18, chromosome transmission fidelity factor 18 homolog (S. cerevisiae)"
175	84916	CIRH1A	"cirrhosis, autosomal recessive 1A (cirhin)"
176	11113	CIT	"citron (rho-interacting, serine/threonine kinase 21)"
177	9793	CKAP5	cytoskeleton associated protein 5
178	23155	CLCC1	chloride channel CLIC-like 1
179		CLCN2	chloride channel 2
180	1184	CLCN5	chloride channel 5
181	8192	CLPP	"ClpP caseinolytic peptidase, ATP-dependent, proteolytic subunit homolog (E. coli)"
182	55330	CNO	cappuccino homolog (mouse)
183	29883	CNOT7	"CCR4-NOT transcription complex, subunit 7"
184	1268	CNR1	cannabinoid receptor 1 (brain)
185	80347	COASY	CoA synthase
186	11316	COPE	"coatomer protein complex, subunit epsilon"
187	80219	COQ10B	coenzyme Q10 homolog B (S. cerevisiae)
188	1352	COX10	"COX10 homolog, cytochrome c oxidase assembly protein, heme A: farnesyltransferase (yeast)"
189	9377	COX5A	cytochrome c oxidase subunit Va
190	8904	CPNE1	copine I
191	51185	CRBN	cereblon
192	83716	CRISPLD2	cysteine-rich secretory protein LCCL domain containing 2
193	1434	CSE1L	CSE1 chromosome segregation 1-like (yeast)
194	1473	CST5	cystatin D
195	1476	CSTB	cystatin B (stefin B)
196	10664	CTCF	CCCTC-binding factor (zinc finger protein)
197	1497	CTNS	"cystinosin, lysosomal cystine transporter"
198	1522	CTSZ	cathepsin Z
199	1523	CUX1	cut-like homeobox 1
200	54883	CWC25	CWC25 spliceosome-associated protein homolog (S. cerevisiae)
201	10283	CWC27	CWC27 spliceosome-associated protein homolog (S. cerevisiae)
202	3627	CXCL10	chemokine (C-X-C motif) ligand 10
203	6387	CXCL12	chemokine (C-X-C motif) ligand 12
204	2833	CXCR3	chemokine (C-X-C motif) receptor 3
205	7852	CXCR4	chemokine (C-X-C motif) receptor 4
206	10663	CXCR6	chemokine (C-X-C motif) receptor 6
207	1528	CYB5A	cytochrome b5 type A (microsomal)
208	220002	CYBASC3	"cytochrome b, ascorbate dependent 3"
209	54205	CYCS	"cytochrome c, somatic"
210	1591	CYP24A1	"cytochrome P450, family 24, subfamily A, polypeptide 1"
211	1555	CYP2B6	"cytochrome P450, family 2, subfamily B, polypeptide 6"
212	221955	DAGLB	"diacylglycerol lipase, beta"
213	10926	DBF4	DBF4 homolog (S. cerevisiae)
214	131566	DCBLD2	"discoidin, CUB and LCCL domain containing 2"
215	9201	DCLK1	doublecortin-like kinase 1
216		DCTN5	dynactin 5 (p25)
217	8653	DDX3Y	"DEAD (Asp-Glu-Ala-Asp) box polypeptide 3, Y-linked"
218	54849	DEF8	differentially expressed in FDCP 8 homolog (mouse)
219	245940	DEFB130	"defensin, beta 130"
220	51009	DERL2	"Der1-like domain family, member 2"
221	55070	DET1	de-etiolated homolog 1 (Arabidopsis)
222	170506	DHX36	DEAH (Asp-Glu-Ala-His) box polypeptide 36
223	79665	DHX40	DEAH (Asp-Glu-Ala-His) box polypeptide 40
224	55172	DNAAF2	"dynein, axonemal, assembly factor 2"
225	127602	DNAH14	"dynein, axonemal, heavy chain 14"
226	10049	DNAJB6	"DnaJ (Hsp40) homolog, subfamily B, member 6"
227	51277	DNAJC27	"DnaJ (Hsp40) homolog, subfamily C, member 27"
228	22826	DNAJC8	"DnaJ (Hsp40) homolog, subfamily C, member 8"
229	1777	DNASE2	"deoxyribonuclease II, lysosomal"
230	10059	DNM1L	dynamin 1-like
231	23348	DOCK9	dedicator of cytokinesis 9
232	220164	DOK6	docking protein 6
233	84444	DOT1L	"DOT1-like, histone H3 methyltransferase (S. cerevisiae)"
234	8818	DPM2	"dolichyl-phosphate mannosyltransferase polypeptide 2, regulatory subunit"
235	10311	DSCR3	Down syndrome critical region gene 3
236		DTX2	deltex homolog 2 (Drosophila)
237	8655	DYNLL1	"dynein, light chain, LC8-type 1"
238	83658	DYNLRB1	"dynein, light chain, roadblock-type 1"
239	144455	E2F7	E2F transcription factor 7
240	9166	EBAG9	"estrogen receptor binding site associated, antigen, 9"
241	84288	EFCAB2	EF-hand calcium binding domain 2
242	1944	EFNA3	ephrin-A3
243		EFTUD1	elongation factor Tu GTP binding domain containing 1
244	23301	EHBP1	EH domain binding protein 1
245	1964	EIF1AX	"eukaryotic translation initiation factor 1A, X-linked"
246	192669	EIF2C3	"eukaryotic translation initiation factor 2C, 3"
247	192669	EIF2C3	"eukaryotic translation initiation factor 2C, 3"
248	1975	EIF4B	eukaryotic translation initiation factor 4B
249	56648	EIF5A2	eukaryotic translation initiation factor 5A2
250	255520	ELMOD2	ELMO/CED-12 domain containing 2
251	64123	ELTD1	"EGF, latrophilin and seven transmembrane domain containing 1"
252	133418	EMB	embigin
253	2013	EMP2	epithelial membrane protein 2
254	284131	ENDOV	endonuclease V
255	5167	ENPP1	ectonucleotide pyrophosphatase/phosphodiesterase 1
256	954	ENTPD2	ectonucleoside triphosphate diphosphohydrolase 2
257	64167	ERAP2	endoplasmic reticulum aminopeptidase 2
258	23085	ERC1	ELKS/RAB6-interacting/CAST family member 1
259	51290	ERGIC2	ERGIC and golgi 2
260	79033	ERI3	ERI1 exoribonuclease family member 3
261	2113	ETS1	v-ets erythroblastosis virus E26 oncogene homolog 1 (avian)
262	2124	EVI2B	ecotropic viral integration site 2B
263	51011	FAHD2A	fumarylacetoacetate hydrolase domain containing 2A
264	359845	FAM101B	"family with sequence similarity 101, member B"
265	64773	FAM113A	"family with sequence similarity 113, member A"
266	205147	FAM123C	family with sequence similarity 123C
267	84668	FAM126A	"family with sequence similarity 126, member A"
268	441518	FAM127C	"family with sequence similarity 127, member C"
269	116496	FAM129A	"family with sequence similarity 129, member A"
270	79137	FAM134A	"family with sequence similarity 134, member A"
271	25854	FAM149A	"family with sequence similarity 149, member A"
272	167555	FAM151B	"family with sequence similarity 151, member B"
273	84734	FAM167B	"family with sequence similarity 167, member B"
274	134145	FAM173B	"family with sequence similarity 173, member B"
275	55719	FAM178A	"family with sequence similarity 178, member A"
276	80011	FAM192A	"family with sequence similarity 192, member A"
277	23272	FAM208A	"family with sequence similarity 208, member A"
278	548321	FAM27A	"family with sequence similarity 27, member A"
279	158724	FAM47A	"family with sequence similarity 47, member A"
280	113115	FAM54A	"family with sequence similarity 54, member A"
281	54478	FAM64A	"family with sequence similarity 64, member A"
282	81610	FAM83D	"family with sequence similarity 83, member D"
283	375061	FAM89A	"family with sequence similarity 89, member A"
284	157769	FAM91A1	"family with sequence similarity 91, member A1"
285	2177	FANCD2	"Fanconi anemia, complementation group D2"
286	55215	FANCI	"Fanconi anemia, complementation group I"
287	120114	FAT3	FAT tumor suppressor homolog 3 (Drosophila)
288	54461	FBXW5	F-box and WD repeat domain containing 5
289	9873	FCHSD2	FCH and double SH3 domains 2
290	2235	FECH	ferrochelatase
291	55527	FEM1A	fem-1 homolog a (C. elegans)
292	63979	FIGNL1	fidgetin-like 1
293	2280	FKBP1A	"FK506 binding protein 1A, 12kDa"
294	2314	FLII	flightless I homolog (Drosophila)
295	80078	FLJ13744	uncharacterized FLJ13744
296	100128202	FLJ25694	uncharacterized protein FLJ25694
297	202020	FLJ39653	uncharacterized FLJ39653
298		FLJ45248	FLJ45248 protein
299	2331	FMOD	fibromodulin
300	2339	FNTA	"farnesyltransferase, CAAX box, alpha"
301	2303	FOXC2	"forkhead box C2 (MFH-1, mesenchyme forkhead 1)"
302	3344	FOXN2	forkhead box N2
303	27086	FOXP1	forkhead box P1
304	80020	FOXRED2	FAD-dependent oxidoreductase domain containing 2
305	83786	FRMD8	FERM domain containing 8
306	143162	FRMPD2	FERM and PDZ domain containing 2
307	10129	FRY	furry homolog (Drosophila)
308	11167	FSTL1	follistatin-like 1
309	2551	GABPA	"GA binding protein transcription factor, alpha subunit 60kDa"
310	2556	GABRA3	"gamma-aminobutyric acid (GABA) A receptor, alpha 3"
311		GAGE2B	G antigen 2B
312	117248	GALNTL2	UDP-N-acetyl-alpha-D-galactosamine:polypeptide N-acetylgalactosaminyltransferase-like 2
313	54834	GDAP2	ganglioside induced differentiation associated protein 2
314	348654	GEN1	"Gen homolog 1, endonuclease (Drosophila)"
315	79411	GLB1L	"galactosidase, beta 1-like"
316	26035	GLCE	glucuronic acid epimerase
317	2770	GNAI1	"guanine nucleotide binding protein (G protein), alpha inhibiting activity polypeptide 1"
318	2788	GNG7	"guanine nucleotide binding protein (G protein), gamma 7"
319	27333	GOLIM4	golgi integral membrane protein 4
320	23131	GPATCH8	G patch domain containing 8
321	27238	GPKOW	G patch domain and KOW motifs
322	2824	GPM6B	glycoprotein M6B
323	11321	GPN1	GPN-loop GTPase 1
324	10457	GPNMB	glycoprotein (transmembrane) nmb
325	10457	GPNMB	glycoprotein (transmembrane) nmb
326	23432	GPR161	G protein-coupled receptor 161
327	29899	GPSM2	G-protein signaling modulator 2
328	2878	GPX3	glutathione peroxidase 3 (plasma)
329	2888	GRB14	growth factor receptor-bound protein 14
330	64388	GREM2	gremlin 2
331	2892	GRIA3	"glutamate receptor, ionotrophic, AMPA 3"
332	2893	GRIA4	"glutamate receptor, ionotrophic, AMPA 4"
333	23708	GSPT2	G1 to S phase transition 2
334	9446	GSTO1	glutathione S-transferase omega 1
335	112495	GTF3C6	"general transcription factor IIIC, polypeptide 6, alpha 35kDa"
336	2992	GYG1	glycogenin 1
337	64412	GZF1	GDNF-inducible zinc finger protein 1
338	29915	HCFC2	host cell factor C2
339	51020	HDDC2	HD domain containing 2
340	55127	HEATR1	HEAT repeat containing 1
341	63897	HEATR6	HEAT repeat containing 6
342	3070	HELLS	"helicase, lymphoid-specific"
343	9931	HELZ	helicase with zinc finger
344		HERC2	hect domain and RLD 2
345	3077	HFE	hemochromatosis
346	64399	HHIP	hedgehog interacting protein
347	64645	HIAT1	hippocampus abundant transcript 1
348		HIGD1A	"HIG1 hypoxia inducible domain family, member 1A"
349	135114	HINT3	histidine triad nucleotide binding protein 3
350	7290	HIRA	HIR histone cell cycle regulation defective homolog A (S. cerevisiae)
351	8339	HIST1H2BG	"histone cluster 1, H2bg"
352	8970	HIST1H2BJ	"histone cluster 1, H2bj"
353	8351	HIST1H3D	"histone cluster 1, H3d"
354	8356	HIST1H3J	"histone cluster 1, H3j"
355	8359	HIST1H4A	"histone cluster 1, H4a"
356	83872	HMCN1	hemicentin 1
357	3148	HMGB2	high mobility group box 2
358	3149	HMGB3	high mobility group box 3
359	3151	HMGN2	high mobility group nucleosomal binding domain 2
360	3166	HMX1	H6 family homeobox 1
361	51155	HN1	hematological and neurological expressed 1
362	10949	HNRNPA0	heterogeneous nuclear ribonucleoprotein A0
363	3183	HNRNPC	heterogeneous nuclear ribonucleoprotein C (C1/C2)
364	3257	HPS1	Hermansky-Pudlak syndrome 1
365	11234	HPS5	Hermansky-Pudlak syndrome 5
366	90161	HS6ST2	heparan sulfate 6-O-sulfotransferase 2
367	3281	HSBP1	heat shock factor binding protein 1
368	51478	HSD17B7	hydroxysteroid (17-beta) dehydrogenase 7
369	401233	HTATSF1P2	HIV-1 Tat specific factor 1 pseudogene 2
370	54768	HYDIN	hydrocephalus inducing homolog (mouse)
371	54768	HYDIN	hydrocephalus inducing homolog (mouse)
372	81888	HYI	hydroxypyruvate isomerase (putative)
373	3376	IARS	isoleucyl-tRNA synthetase
374	3416	IDE	insulin-degrading enzyme
375	3423	IDS	iduronate 2-sulfatase
376	3423	IDS	iduronate 2-sulfatase
377	8870	IER3	immediate early response 3
378	3512	IGJ	"immunoglobulin J polypeptide, linker protein for immunoglobulin alpha and mu polypeptides"
379	121457	IKBIP	IKBKB interacting protein
380	3601	IL15RA	"interleukin 15 receptor, alpha"
381	3603	IL16	interleukin 16
382	53342	IL17D	interleukin 17D
383	29949	IL19	interleukin 19
384	3552	IL1A	"interleukin 1, alpha"
385	3553	IL1B	"interleukin 1, beta"
386	116379	IL22RA2	"interleukin 22 receptor, alpha 2"
387	51561	IL23A	"interleukin 23, alpha subunit p19"
388	3566	IL4R	interleukin 4 receptor
389	3576	IL8	interleukin 8
390	286676	ILDR1	immunoglobulin-like domain containing receptor 1
391	388324	INCA1	"inhibitor of CDK, cyclin A1 interacting protein 1"
392		INTS6	integrator complex subunit 6
393	55656	INTS8	integrator complex subunit 8
394	84223	IQCG	IQ motif containing G
395	3654	IRAK1	interleukin-1 receptor-associated kinase 1
396	345611	IRGM	"immunity-related GTPase family, M"
397	3688	ITGB1	"integrin, beta 1 (fibronectin receptor, beta polypeptide, antigen CD29 includes MDF2, MSK12)"
398	3716	JAK1	Janus kinase 1
399	57338	JPH3	junctophilin 3
400	11143	KAT7	K(lysine) acetyltransferase 7
401	3752	KCND3	"potassium voltage-gated channel, Shal-related subfamily, member 3"
402	3766	KCNJ10	"potassium inwardly-rectifying channel, subfamily J, member 10"
403	65987	KCTD14	potassium channel tetramerisation domain containing 14
404	23065	KIAA0090	KIAA0090
405	9812	KIAA0141	KIAA0141
406	283638	KIAA0284	KIAA0284
407	285600	KIAA0825	KIAA0825
408	56243	KIAA1217	KIAA1217
409	3832	KIF11	kinesin family member 11
410	146909	KIF18B	kinesin family member 18B
411	23095	KIF1B	kinesin family member 1B
412	23095	KIF1B	kinesin family member 1B
413	10112	KIF20A	kinesin family member 20A
414	9585	KIF20B	kinesin family member 20B
415	3835	KIF22	kinesin family member 22
416	9493	KIF23	kinesin family member 23
417	23008	KLHDC10	kelch domain containing 10
418	9735	KNTC1	kinetochore associated 1
419	3838	KPNA2	"karyopherin alpha 2 (RAG cohort 1, importin alpha 1)"
420	3837	KPNB1	karyopherin (importin) beta 1
421	100506243	KRBOX1	KRAB box domain containing 1
422	337969	KRTAP19-2	keratin associated protein 19-2
423	3910	LAMA4	"laminin, alpha 4"
424	10319	LAMC3	"laminin, gamma 3"
425	23395	LARS2	"leucyl-tRNA synthetase 2, mitochondrial"
426	116842	LEAP2	liver expressed antimicrobial peptide 2
427	10184	LHFPL2	lipoma HMGIC fusion partner-like 2
428	4008	LMO7	LIM domain 7
429	100127904	LOC100127904	uncharacterized LOC100127904
430	100128320	LOC100128320	uncharacterized LOC100128320
431	100129186	LOC100129186	uncharacterized LOC100129186
432	100130442	LOC100130442	uncharacterized LOC100130442
433	100130587	LOC100130587	uncharacterized LOC100130587
434	100130701	LOC100130701	uncharacterized LOC100130701
435	100130705	LOC100130705	uncharacterized LOC100130705
436	100130931	LOC100130931	uncharacterized LOC100130931
437	100131053	LOC100131053	uncharacterized LOC100131053
438		LOC100132352	FSHD region gene 1 pseudogene
439		LOC100287223	uncharacterized LOC100287223
440		LOC100289097	protein FRG1-like
441		LOC100505549	uncharacterized LOC100505549
442		LOC100506030
443		LOC100506452
444		LOC100507025
445		LOC100507448
446		LOC100508939
447	100652758	LOC100652758	uncharacterized protein LOC100652758
448		LOC100652883	arachidonate 15-lipoxygenase-like
449	147646	LOC147646	uncharacterized LOC147646
450		LOC285095	uncharacterized LOC285095
451	286071	LOC286071	uncharacterized LOC286071
452	339400	LOC339400	uncharacterized LOC339400
453		LOC388630	UPF0632 protein A
454	389831	LOC389831	uncharacterized LOC389831
455	440082	LOC440082	uncharacterized LOC440082
456	497256	LOC497256	uncharacterized LOC497256
457	643711	LOC643711	"platelet-activating factor acetylhydrolase 1b, catalytic subunit 2 (30kDa) pseudogene"
458	651536	LOC651536	immunoglobulin omega chain-like
459	728339	LOC728339	uncharacterized LOC728339
460	81691	LOC81691	exonuclease NEF-sp
461	118426	LOH12CR1	"loss of heterozygosity, 12, chromosomal region 1"
462	84695	LOXL3	lysyl oxidase-like 3
463	254531	LPCAT4	lysophosphatidylcholine acyltransferase 4
464	84918	LRP11	low density lipoprotein receptor-related protein 11
465	29967	LRP12	low density lipoprotein receptor-related protein 12
466	83450	LRRC48	leucine rich repeat containing 48
467	116064	LRRC58	leucine rich repeat containing 58
468	339977	LRRC66	leucine rich repeat containing 66
469	84230	LRRC8C	"leucine rich repeat containing 8 family, member C"
470	124801	LSM12	LSM12 homolog (S. cerevisiae)
471		LSM14A	"LSM14A, SCD6 homolog A (S. cerevisiae)"
472	4046	LSP1	lymphocyte-specific protein 1
473	57226	LYRM2	LYR motif containing 2
474	144363	LYRM5	LYR motif containing 5
475	4085	MAD2L1	MAD2 mitotic arrest deficient-like 1 (yeast)
476		MAFIP	MAFF interacting protein
477	9223	MAGI1	"membrane associated guanylate kinase, WW and PDZ domain containing 1"
478	84549	MAK16	MAK16 homolog (S. cerevisiae)
479	57134	MAN1C1	"mannosidase, alpha, class 1C, member 1"
480	63905	MANBAL	"mannosidase, beta A, lysosomal-like"
481	6416	MAP2K4	mitogen-activated protein kinase kinase 4
482	5594	MAPK1	mitogen-activated protein kinase 1
483	93487	MAPK1IP1L	mitogen-activated protein kinase 1 interacting protein 1-like
484	5601	MAPK9	mitogen-activated protein kinase 9
485	5648	MASP1	mannan-binding lectin serine peptidase 1 (C4/C2 activating component of Ra-reactive factor)
486	4152	MBD1	methyl-CpG binding domain protein 1
487	79892	MCMBP	minichromosome maintenance complex binding protein
488	90390	MED30	mediator complex subunit 30
489	4221	MEN1	multiple endocrine neoplasia I
490	145873	MESP2	mesoderm posterior 2 homolog (mouse)
491	64745	METTL17	methyltransferase like 17
492	57534	MIB1	mindbomb homolog 1 (Drosophila)
493	64780	MICAL1	"microtubule associated monoxygenase, calponin and LIM domain containing 1"
494	4288	MKI67	antigen identified by monoclonal antibody Ki-67
495	4288	MKI67	antigen identified by monoclonal antibody Ki-67
496	84365	MKI67IP	MKI67 (FHA domain) interacting nucleolar phosphoprotein
497	8195	MKKS	McKusick-Kaufman syndrome
498	54903	MKS1	"Meckel syndrome, type 1"
499	283078	MKX	mohawk homeobox
500	4297	MLL	"myeloid/lymphoid or mixed-lineage leukemia (trithorax homolog, Drosophila)"
501	4302	MLLT6	"myeloid/lymphoid or mixed-lineage leukemia (trithorax homolog, Drosophila); translocated to, 6"
502	64223	MLST8	"MTOR associated protein, LST8 homolog (S. cerevisiae)"
503	4311	MME	membrane metallo-endopeptidase
504	4314	MMP3	"matrix metallopeptidase 3 (stromelysin 1, progelatinase)"
505	4318	MMP9	"matrix metallopeptidase 9 (gelatinase B, 92kDa gelatinase, 92kDa type IV collagenase)"
506	79812	MMRN2	multimerin 2
507	4335	MNT	MAX binding protein
508	126308	MOB3A	MOB kinase activator 3A
509	22880	MORC2	MORC family CW-type zinc finger 2
510	23164	MPRIP	myosin phosphatase Rho interacting protein
511	23164	MPRIP	myosin phosphatase Rho interacting protein
512	79922	MRM1	mitochondrial rRNA methyltransferase 1 homolog (S. cerevisiae)
513	9801	MRPL19	mitochondrial ribosomal protein L19
514	64981	MRPL34	mitochondrial ribosomal protein L34
515	64979	MRPL36	mitochondrial ribosomal protein L36
516	51253	MRPL37	mitochondrial ribosomal protein L37
517	122704	MRPL52	mitochondrial ribosomal protein L52
518	64963	MRPS11	mitochondrial ribosomal protein S11
519	92399	MRRF	mitochondrial ribosome recycling factor
520	22921	MSRB2	methionine sulfoxide reductase B2
521	4499	MT1M	metallothionein 1M
522	4507	MTAP	methylthioadenosine phosphorylase
523	4507	MTAP	methylthioadenosine phosphorylase
524	9650	MTFR1	mitochondrial fission regulator 1
525	8776	MTMR1	myotubularin related protein 1
526	54893	MTMR10	myotubularin related protein 10
527	2475	MTOR	mechanistic target of rapamycin (serine/threonine kinase)
528	63915	MUTED	muted homolog (mouse)
529	4601	MXI1	MAX interactor 1
530	10398	MYL9	"myosin, light chain 9, regulatory"
531		MYLK	myosin light chain kinase
532	4430	MYO1B	myosin IB
533	4642	MYO1D	myosin ID
534	8260	NAA10	"N(alpha)-acetyltransferase 10, NatA catalytic subunit"
535	27163	NAAA	N-acylethanolamine acid amidase
536	65065	NBEAL1	neurobeachin-like 1
537	54892	NCAPG2	"non-SMC condensin II complex, subunit G2"
538	4686	NCBP1	"nuclear cap binding protein subunit 1, 80kDa"
539	9611	NCOR1	nuclear receptor corepressor 1
540	54820	NDE1	nudE nuclear distribution gene E homolog 1 (A. nidulans)
541	54539	NDUFB11	"NADH dehydrogenase (ubiquinone) 1 beta subcomplex, 11, 17.3kDa"
542	4712	NDUFB6	"NADH dehydrogenase (ubiquinone) 1 beta subcomplex, 6, 17kDa"
543	4714	NDUFB8	"NADH dehydrogenase (ubiquinone) 1 beta subcomplex, 8, 19kDa"
544	4724	NDUFS4	"NADH dehydrogenase (ubiquinone) Fe-S protein 4, 18kDa (NADH-coenzyme Q reductase)"
545	23327	NEDD4L	"neural precursor cell expressed, developmentally down-regulated 4-like"
546	4750	NEK1	NIMA (never in mitosis gene a)-related kinase 1
547	152110	NEK10	NIMA (never in mitosis gene a)- related kinase 10
548	79858	NEK11	NIMA (never in mitosis gene a)- related kinase 11
549	4751	NEK2	NIMA (never in mitosis gene a)-related kinase 2
550	4752	NEK3	NIMA (never in mitosis gene a)-related kinase 3
551	4758	NEU1	sialidase 1 (lysosomal sialidase)
552		NF1	neurofibromin 1
553	4800	NFYA	"nuclear transcription factor Y, alpha"
554	28512	NKIRAS1	NFKB inhibitor interacting Ras-like 1
555	1482	NKX2-5	NK2 homeobox 5
556	54475	NLE1	notchless homolog 1 (Drosophila)
557	4833	NME4	"non-metastatic cells 4, protein expressed in"
558	9397	NMT2	N-myristoyltransferase 2
559	10528	NOP56	NOP56 ribonucleoprotein homolog (yeast)
560	4864	NPC1	"Niemann-Pick disease, type C1"
561	80896	NPL	N-acetylneuraminate pyruvate lyase (dihydrodipicolinate synthase)
562	4884	NPTX1	neuronal pentraxin I
563	9975	NR1D2	"nuclear receptor subfamily 1, group D, member 2"
564	10718	NRG3	neuregulin 3
565	50863	NTM	neurotrimin
566	22854	NTNG1	netrin G1
567	23165	NUP205	nucleoporin 205kDa
568	348995	NUP43	nucleoporin 43kDa
569	348995	NUP43	nucleoporin 43kDa
570	64859	OBFC2A	oligonucleotide/oligosaccharide-binding fold containing 2A
571	100506658	OCLN	occludin
572	26212	OR2B6	"olfactory receptor, family 2, subfamily B, member 6"
573	256148	OR4S1	"olfactory receptor, family 4, subfamily S, member 1"
574	81439	OR9H1P	"olfactory receptor, family 9, subfamily H, member 1 pseudogene"
575	23594	ORC6	"origin recognition complex, subunit 6"
576	94101	ORMDL1	ORM1-like 1 (S. cerevisiae)
577	55611	OTUB1	"OTU domain, ubiquitin aldehyde binding 1"
578	408186	OVOS	ovostatin
579	55074	OXR1	oxidation resistance 1
580		OXR1
581	5027	P2RX7	"purinergic receptor P2X, ligand-gated ion channel, 7"
582		P39191
583		P39195
584	5036	PA2G4	"proliferation-associated 2G4, 38kDa"
585	5049	PAFAH1B2	"platelet-activating factor acetylhydrolase 1b, catalytic subunit 2 (30kDa)"
586	23022	PALLD	"palladin, cytoskeletal associated protein"
587	117583	PARD3B	par-3 partitioning defective 3 homolog B (C. elegans)
588		PARP4	"poly (ADP-ribose) polymerase family, member 4"
589	56965	PARP6	"poly (ADP-ribose) polymerase family, member 6"
590	29780	PARVB	"parvin, beta"
591	64081	PBLD	phenazine biosynthesis-like protein domain containing
592	5090	PBX3	pre-B-cell leukemia homeobox 3
593	56100	PCDHGB6	"protocadherin gamma subfamily B, 6"
594	56097	PCDHGC5	"protocadherin gamma subfamily C, 5"
595	63935	PCIF1	PDX1 C-terminal inhibiting factor 1
596	5108	PCM1	pericentriolar material 1
597	5111	PCNA	proliferating cell nuclear antigen
598		PCNA	proliferating cell nuclear antigen
599	22990	PCNX	pecanex homolog (Drosophila)
600	80003	PCNXL2	pecanex-like 2 (Drosophila)
601	54760	PCSK4	proprotein convertase subtilisin/kexin type 4
602	5130	PCYT1A	"phosphate cytidylyltransferase 1, choline, alpha"
603	9659	PDE4DIP	phosphodiesterase 4D interacting protein
604	5159	PDGFRB	"platelet-derived growth factor receptor, beta polypeptide"
605	10611	PDLIM5	PDZ and LIM domain 5
606	23244	PDS5A	"PDS5, regulator of cohesion maintenance, homolog A (S. cerevisiae)"
607	5194	PEX13	peroxisomal biogenesis factor 13
608	10404	PGCP	plasma glutamate carboxypeptidase
609	55023	PHIP	pleckstrin homology domain interacting protein
610	23187	PHLDB1	"pleckstrin homology-like domain, family B, member 1"
611	5264	PHYH	phytanoyl-CoA 2-hydroxylase
612		PI4KA	"phosphatidylinositol 4-kinase, catalytic, alpha"
613	10401	PIAS3	"protein inhibitor of activated STAT, 3"
614	10464	PIBF1	progesterone immunomodulatory binding factor 1
615	80119	PIF1	PIF1 5'-to-3' DNA helicase homolog (S. cerevisiae)
616	84720	PIGO	"phosphatidylinositol glycan anchor biosynthesis, class O"
617	94005	PIGS	"phosphatidylinositol glycan anchor biosynthesis, class S"
618	55650	PIGV	"phosphatidylinositol glycan anchor biosynthesis, class V"
619	29992	PILRA	paired immunoglobin-like type 2 receptor alpha
620	54103	PION	pigeon homolog (Drosophila)
621	27039	PKD2L2	polycystic kidney disease 2-like 2
622	91461	PKDCC	"protein kinase domain containing, cytoplasmic homolog (mouse)"
623	11142	PKIG	"protein kinase (cAMP-dependent, catalytic) inhibitor gamma"
624	5585	PKN1	protein kinase N1
625		PKP4	plakophilin 4
626	79666	PLEKHF2	"pleckstrin homology domain containing, family F (with FYVE domain) member 2"
627	80301	PLEKHO2	"pleckstrin homology domain containing, family O member 2"
628	5347	PLK1	polo-like kinase 1
629	57125	PLXDC1	plexin domain containing 1
630	5364	PLXNB1	plexin B1
631	10654	PMVK	phosphomevalonate kinase
632	23126	POGZ	pogo transposable element with ZNF domain
633	84265	POLR3GL	polymerase (RNA) III (DNA directed) polypeptide G (32kD)-like
634	5452	POU2F2	POU class 2 homeobox 2
635	8611	PPAP2A	phosphatidic acid phosphatase type 2A
636	5481	PPID	peptidylprolyl isomerase D
637	23645	PPP1R15A	"protein phosphatase 1, regulatory subunit 15A"
638	84919	PPP1R15B	"protein phosphatase 1, regulatory subunit 15B"
639	151242	PPP1R1C	"protein phosphatase 1, regulatory (inhibitor) subunit 1C"
640	5515	PPP2CA	"protein phosphatase 2, catalytic subunit, alpha isozyme"
641	5534	PPP3R1	"protein phosphatase 3, regulatory subunit B, alpha"
642	9989	PPP4R1	"protein phosphatase 4, regulatory subunit 1"
643	84279	PRADC1	protease-associated domain containing 1
644	768206	PRCD	progressive rod-cone degeneration
645	11107	PRDM5	PR domain containing 5
646	5052	PRDX1	peroxiredoxin 1
647	5558	PRIM2	"primase, DNA, polypeptide 2 (58kDa)"
648	5576	PRKAR2A	"protein kinase, cAMP-dependent, regulatory, type II, alpha"
649	5587	PRKD1	protein kinase D1
650	128674	PROKR2	prokineticin receptor 2
651	5635	PRPSAP1	phosphoribosyl pyrophosphate synthetase-associated protein 1
652	5669	PSG1	pregnancy specific beta-1-glycoprotein 1
653	5671	PSG3	pregnancy specific beta-1-glycoprotein 3
654		PSG6	pregnancy specific beta-1-glycoprotein 6
655		PSG8	pregnancy specific beta-1-glycoprotein 8
656	440533	PSG8	pregnancy specific beta-1-glycoprotein 8
657	5678	PSG9	pregnancy specific beta-1-glycoprotein 9
658	5714	PSMD8	"proteasome (prosome, macropain) 26S subunit, non-ATPase, 8"
659	9991	PTBP3	polypyrimidine tract binding protein 3
660	22949	PTGR1	prostaglandin reductase 1
661	9200	PTPLA	"protein tyrosine phosphatase-like (proline instead of catalytic arginine), member A"
662	26191	PTPN22	"protein tyrosine phosphatase, non-receptor type 22 (lymphoid)"
663	5801	PTPRR	"protein tyrosine phosphatase, receptor type, R"
664	25945	PVRL3	poliovirus receptor-related 3
665	5834	PYGB	"phosphorylase, glycogen; brain"
666		Q21C94
667		Q29HP5
668		Q33DX6
669		Q6JHZ7
670		Q7Z2X8
671		Q8IWW8
672		Q958C4
673		Q982T4
674	79832	QSER1	glutamine and serine rich 1
675	9364	RAB28	"RAB28, member RAS oncogene family"
676	5865	RAB3B	"RAB3B, member RAS oncogene family"
677	8934	RAB7L1	"RAB7, member RAS oncogene family-like 1"
678	10244	RABEPK	Rab9 effector protein with kelch motifs
679	29127	RACGAP1	Rac GTPase activating protein 1
680	10635	RAD51AP1	RAD51 associated protein 1
681	5894	RAF1	v-raf-1 murine leukemia viral oncogene homolog 1
682	57148	RALGAPB	"Ral GTPase activating protein, beta subunit (non-catalytic)"
683	10411	RAPGEF3	Rap guanine nucleotide exchange factor (GEF) 3
684	51735	RAPGEF6	Rap guanine nucleotide exchange factor (GEF) 6
685	5917	RARS	arginyl-tRNA synthetase
686	5928	RBBP4	retinoblastoma binding protein 4
687	100526737	RBM14-RBM4	RBM14-RBM4 readthrough
688	11317	RBPJL	recombination signal binding protein for immunoglobulin kappa J region-like
689	11123	RCAN3	RCAN family member 3
690	5955	RCN2	"reticulocalbin 2, EF-hand calcium binding domain"
691	5965	RECQL	RecQ protein-like (DNA helicase Q1-like)
692	5983	RFC3	"replication factor C (activator 1) 3, 38kDa"
693	84220	RGPD5	RANBP2-like and GRIP domain containing 5
694	57127	RHBG	"Rh family, B glycoprotein (gene/pseudogene)"
695	391	RHOG	"ras homolog gene family, member G (rho G)"
696	79890	RIN3	Ras and Rab interactor 3
697	11035	RIPK3	receptor-interacting serine-threonine kinase 3
698	146206	RLTPR	"RGD motif, leucine rich repeats, tropomodulin domain and proline-rich containing"
699	116028	RMI2	"RMI2, RecQ mediated genome instability 2, homolog (S. cerevisiae)"
700	153830	RNF145	ring finger protein 145
701	643596	RNF224	ring finger protein 224
702	64221	ROBO3	"roundabout, axon guidance receptor, homolog 3 (Drosophila)"
703	6095	RORA	RAR-related orphan receptor A
704	6159	RPL29	ribosomal protein L29
705	6122	RPL3	ribosomal protein L3
706	11102	RPP14	ribonuclease P/MRP 14kDa subunit
707	10557	RPP38	ribonuclease P/MRP 38kDa subunit
708	6210	RPS15A	ribosomal protein S15a
709	6210	RPS15A	ribosomal protein S15a
710	6223	RPS19	ribosomal protein S19
711	91582	RPS19BP1	ribosomal protein S19 binding protein 1
712	6231	RPS26	ribosomal protein S26
713	8986	RPS6KA4	"ribosomal protein S6 kinase, 90kDa, polypeptide 4"
714	26750	RPS6KC1	"ribosomal protein S6 kinase, 52kDa, polypeptide 1"
715	6203	RPS9	ribosomal protein S9
716	3921	RPSA	ribosomal protein SA
717	10692	RRH	retinal pigment epithelium-derived rhodopsin homolog
718	6248	RSC1A1	"regulatory solute carrier protein, family 1, member 1"
719	55680	RUFY2	RUN and FYVE domain containing 2
720	864	RUNX3	runt-related transcription factor 3
721	10069	RWDD2B	RWD domain containing 2B
722	79685	SAP30L	SAP30-like
723	56681	SAR1A	SAR1 homolog A (S. cerevisiae)
724	84324	SARNP	SAP domain containing ribonucleoprotein
725	284402	SCGBL	secretoglobin-like
726	9117	SEC22C	SEC22 vesicle trafficking protein homolog C (S. cerevisiae)
727	58515	SELK	selenoprotein K
728	83642	SELO	selenoprotein O
729	51639	SF3B14	"splicing factor 3B, 14 kDa subunit"
730	10262	SF3B4	"splicing factor 3b, subunit 4, 49kDa"
731	84251	SGIP1	SH3-domain GRB2-like (endophilin) interacting protein 1
732	9905	SGSM2	small G protein signaling modulator 2
733	6451	SH3BGRL	SH3 domain binding glutamic acid-rich protein like
734	79801	SHCBP1	SHC SH2-domain binding protein 1
735	80143	SIKE1	suppressor of IKBKE 1
736	10326	SIRPB1	signal-regulatory protein beta 1
737	23410	SIRT3	sirtuin 3
738	220134	SKA1	spindle and kinetochore associated complex subunit 1
739	348235	SKA2	spindle and kinetochore associated complex subunit 2
740	6500	SKP1	S-phase kinase-associated protein 1
741	347051	SLC10A5	"solute carrier family 10 (sodium/bile acid cotransporter family), member 5"
742	6563	SLC14A1	"solute carrier family 14 (urea transporter), member 1 (Kidd blood group)"
743	6567	SLC16A2	"solute carrier family 16, member 2 (monocarboxylic acid transporter 8)"
744	26503	SLC17A5	"solute carrier family 17 (anion/sugar transporter), member 5"
745	6507	SLC1A3	"solute carrier family 1 (glial high affinity glutamate transporter), member 3"
746	55356	SLC22A15	"solute carrier family 22, member 15"
747	55356	SLC22A15	"solute carrier family 22, member 15"
748	9481	SLC25A27	"solute carrier family 25, member 27"
749	55186	SLC25A36	"solute carrier family 25, member 36"
750	9673	SLC25A44	"solute carrier family 25, member 44"
751	91137	SLC25A46	"solute carrier family 25, member 46"
752	376497	SLC27A1	"solute carrier family 27 (fatty acid transporter), member 1"
753	148867	SLC30A7	"solute carrier family 30 (zinc transporter), member 7"
754	54407	SLC38A2	"solute carrier family 38, member 2"
755	55244	SLC47A1	"solute carrier family 47, member 1"
756	9498	SLC4A8	"solute carrier family 4, sodium bicarbonate cotransporter, member 8"
757	8884	SLC5A6	"solute carrier family 5 (sodium-dependent vitamin transporter), member 6"
758	6535	SLC6A8	"solute carrier family 6 (neurotransmitter transporter, creatine), member 8"
759	6535	SLC6A8	"solute carrier family 6 (neurotransmitter transporter, creatine), member 8"
760	57709	SLC7A14	"solute carrier family 7 (orphan transporter), member 14"
761	6553	SLC9A5	"solute carrier family 9 (sodium/hydrogen exchanger), member 5"
762	55106	SLFN12	schlafen family member 12
763	10051	SMC4	structural maintenance of chromosomes 4
764	23137	SMC5	structural maintenance of chromosomes 5
765	79677	SMC6	structural maintenance of chromosomes 6
766	6610	SMPD2	"sphingomyelin phosphodiesterase 2, neutral membrane (neutral sphingomyelinase)"
767	55234	SMU1	smu-1 suppressor of mec-8 and unc-52 homolog (C. elegans)
768	25992	SNED1	"sushi, nidogen and EGF-like domains 1"
769	79753	SNIP1	Smad nuclear interacting protein 1
770	6627	SNRPA1	small nuclear ribonucleoprotein polypeptide A'
771	6635	SNRPE	small nuclear ribonucleoprotein polypeptide E
772	83891	SNX25	sorting nexin 25
773	401548	SNX30	sorting nexin family member 30
774	93349	SP140L	SP140 nuclear body protein-like
775	10615	SPAG5	sperm associated antigen 5
776	9043	SPAG9	sperm associated antigen 9
777	374955	SPATA21	spermatogenesis associated 21
778	55812	SPATA7	spermatogenesis associated 7
779	147841	SPC24	"SPC24, NDC80 kinetochore complex component, homolog (S. cerevisiae)"
780	51324	SPG21	"spastic paraplegia 21 (autosomal recessive, Mast syndrome)"
781	139886	SPIN4	"spindlin family, member 4"
782	153218	SPINK13	"serine peptidase inhibitor, Kazal type 13 (putative)"
783	10417	SPON2	"spondin 2, extracellular matrix protein"
784	63826	SRR	serine racemase
785	10402	ST3GAL6	"ST3 beta-galactoside alpha-2,3-sialyltransferase 6"
786	54879	ST7L	suppression of tumorigenicity 7 like
787	10274	STAG1	stromal antigen 1
788	10735	STAG2	stromal antigen 2
789	10963	STIP1	stress-induced-phosphoprotein 1
790	8859	STK19	serine/threonine kinase 19
791	3925	STMN1	stathmin 1
792	10910	SUGT1	"SGT1, suppressor of G2 allele of SKP1 (S. cerevisiae)"
793	23353	SUN1	Sad1 and UNC84 domain containing 1
794	23353	SUN1	Sad1 and UNC84 domain containing 1
795	203328	SUSD3	sushi domain containing 3
796	23512	SUZ12	suppressor of zeste 12 homolog (Drosophila)
797	23075	SWAP70	SWAP switching B-cell complex 70kDa subunit
798	342898	SYCN	syncollin
799	23345	SYNE1	"spectrin repeat containing, nuclear envelope 1"
800	23224	SYNE2	"spectrin repeat containing, nuclear envelope 2"
801	23224	SYNE2	"spectrin repeat containing, nuclear envelope 2"
802	9145	SYNGR1	synaptogyrin 1
803	11276	SYNRG	"synergin, gamma"
804	10460	TACC3	"transforming, acidic coiled-coil containing protein 3"
805	93624	TADA2B	transcriptional adaptor 2B
806	6873	TAF2	"TAF2 RNA polymerase II, TATA box binding protein (TBP)-associated factor, 150kDa"
807	85461	TANC1	"tetratricopeptide repeat, ankyrin repeat and coiled-coil containing 1"
808	6891	TAP2	"transporter 2, ATP-binding cassette, sub-family B (MDR/TAP)"
809	6892	TAPBP	TAP binding protein (tapasin)
810	30851	TAX1BP3	Tax1 (human T-cell leukemia virus type I) binding protein 3
811	64786	TBC1D15	"TBC1 domain family, member 15"
812	55773	TBC1D23	"TBC1 domain family, member 23"
813	654341	TBC1D3G	"TBC1 domain family, member 3G"
814	11138	TBC1D8	"TBC1 domain family, member 8 (with GRAM domain)"
815	93627	TBCK	TBC1 domain containing kinase
816	6913	TBX15	T-box 15
817	158931	TCEAL6	transcription elongation factor A (SII)-like 6
818	83439	TCF7L1	"transcription factor 7-like 1 (T-cell specific, HMG-box)"
819	7007	TECTA	tectorin alpha
820	51270	TFDP3	"transcription factor Dp family, member 3"
821	7049	TGFBR3	"transforming growth factor, beta receptor III"
822	51497	TH1L	TH1-like (Drosophila)
823	63892	THADA	thyroid adenoma associated
824	57187	THOC2	THO complex 2
825	200765	TIGD1	tigger transposable element derived 1
826	1678	TIMM8A	translocase of inner mitochondrial membrane 8 homolog A (yeast)
827	27134	TJP3	tight junction protein 3 (zona occludens 3)
828	7086	TKT	transketolase
829	51643	TMBIM4	transmembrane BAX inhibitor motif containing 4
830	10959	TMED2	transmembrane emp24 domain trafficking protein 2
831	92293	TMEM132C	transmembrane protein 132C
832	153339	TMEM167A	transmembrane protein 167A
833	79134	TMEM185B	transmembrane protein 185B
834	23306	TMEM194A	transmembrane protein 194A
835	93109	TMEM44	transmembrane protein 44
836	79639	TMEM53	transmembrane protein 53
837	90809	TMEM55B	transmembrane protein 55B
838	29767	TMOD2	tropomodulin 2 (neuronal)
839	7112	TMPO	thymopoietin
840	7112	TMPO	thymopoietin
841	51086	TNNI3K	TNNI3 interacting kinase
842	7142	TNP2	transition protein 2 (during histone to protamine replacement)
843	10953	TOMM34	translocase of outer mitochondrial membrane 34
844	7150	TOP1	topoisomerase (DNA) I
845	8940	TOP3B	topoisomerase (DNA) III beta
846	27348	TOR1B	"torsin family 1, member B (torsin B)"
847	63970	TP53AIP1	tumor protein p53 regulated apoptosis inducing protein 1
848	53373	TPCN1	two pore segment channel 1
849	7168	TPM1	tropomyosin 1 (alpha)
850	7169	TPM2	tropomyosin 2 (beta)
851	51002	TPRKB	TP53RK binding protein
852	22974	TPX2	"TPX2, microtubule-associated, homolog (Xenopus laevis)"
853	8717	TRADD	TNFRSF1A-associated via death domain
854	6399	TRAPPC2	trafficking protein particle complex 2
855	6399	TRAPPC2	trafficking protein particle complex 2
856	122553	TRAPPC6B	trafficking protein particle complex 6B
857	51499	TRIAP1	TP53 regulated inhibitor of apoptosis 1
858	57761	TRIB3	tribbles homolog 3 (Drosophila)
859	9830	TRIM14	tripartite motif containing 14
860	10024	TROAP	trophinin associated protein (tastin)
861	54795	TRPM4	"transient receptor potential cation channel, subfamily M, member 4"
862	203062	TSNARE1	t-SNARE domain containing 1
863		TTC28
864	125488	TTC39C	tetratricopeptide repeat domain 39C
865	7272	TTK	TTK protein kinase
866	10054	UBA2	ubiquitin-like modifier activating enzyme 2
867	7323	UBE2D3	ubiquitin-conjugating enzyme E2D 3
868	7337	UBE3A	ubiquitin protein ligase E3A
869	59286	UBL5	ubiquitin-like 5
870	134510	UBLCP1	ubiquitin-like domain containing CTD phosphatase 1
871	7351	UCP2	"uncoupling protein 2 (mitochondrial, proton carrier)"
872	55293	UEVLD	UEV and lactate/malate dehyrogenase domains
873	23074	UHRF1BP1L	UHRF1 binding protein 1-like
874	80329	ULBP1	UL16 binding protein 1
875	79465	ULBP3	UL16 binding protein 3
876	7386	UQCRFS1	"ubiquinol-cytochrome c reductase, Rieske iron-sulfur polypeptide 1"
877	81605	URM1	ubiquitin related modifier 1
878	391627	USP17	ubiquitin specific peptidase 17
879	373509	USP50	ubiquitin specific peptidase 50
880	9098	USP6	ubiquitin specific peptidase 6 (Tre-2 oncogene)
881	27340	UTP20	"UTP20, small subunit (SSU) processome component, homolog (yeast)"
882	7402	UTRN	utrophin
883		VEPH1	ventricular zone expressed PH domain homolog 1 (zebrafish)
884	51542	VPS54	vacuolar protein sorting 54 homolog (S. cerevisiae)
885	391123	VSIG8	V-set and immunoglobulin domain containing 8
886	10490	VTI1B	vesicle transport through interaction with t-SNAREs homolog 1B (yeast)
887	200403	VWA3B	von Willebrand factor A domain containing 3B
888	57590	WDFY1	WD repeat and FYVE domain containing 1
889	51057	WDPCP	WD repeat containing planar cell polarity effector
890	10885	WDR3	WD repeat domain 3
891	55339	WDR33	WD repeat domain 33
892	284403	WDR62	WD repeat domain 62
893	84942	WDR73	WD repeat domain 73
894	79084	WDR77	WD repeat domain 77
895	11197	WIF1	WNT inhibitory factor 1
896	7456	WIPF1	"WAS/WASL interacting protein family, member 1"
897	147179	WIPF2	"WAS/WASL interacting protein family, member 2"
898	7485	WRB	tryptophan rich basic protein
899	54739	XAF1	XIAP associated factor 1
900		XLOC_000035
901		XLOC_001097
902		XLOC_001265
903		XLOC_001302
904		XLOC_001620
905		XLOC_002643
906		XLOC_003222
907		XLOC_003680
908		XLOC_003737
909		XLOC_005101
910		XLOC_005442
911		XLOC_006092
912		XLOC_006567
913		XLOC_008416
914		XLOC_008573
915		XLOC_010173
916		XLOC_010500
917		XLOC_010556
918		XLOC_010583
919		XLOC_011047
920		XLOC_012017
921		XLOC_013900
922		XLOC_014105
923		XLOC_l2_001875
924		XLOC_l2_004192
925		XLOC_l2_005298
926		XLOC_l2_006152
927		XLOC_l2_007062
928		XLOC_l2_008381
929		XLOC_l2_009182
930		XLOC_l2_010915
931		XLOC_l2_011636
932		XLOC_l2_012578
933		XLOC_l2_012871
934		XLOC_l2_013456
935		XLOC_l2_013513
936		XLOC_l2_013857
937		XLOC_l2_014821
938		XLOC_l2_015578
939	7518	XRCC4	X-ray repair complementing defective repair in Chinese hamster cells 4
940		ZBED6	"zinc finger, BED-type containing 6"
941	27107	ZBTB11	zinc finger and BTB domain containing 11
942	403341	ZBTB34	zinc finger and BTB domain containing 34
943	340152	ZC3H12D	zinc finger CCCH-type containing 12D
944	23318	ZCCHC11	"zinc finger, CCHC domain containing 11"
945	64429	ZDHHC6	"zinc finger, DHHC-type containing 6"
946	55625	ZDHHC7	"zinc finger, DHHC-type containing 7"
947	6935	ZEB1	zinc finger E-box binding homeobox 1
948		ZFAND1	"zinc finger, AN1-type domain 1"
949	93550	ZFAND4	"zinc finger, AN1-type domain 4"
950	284406	ZFP82	zinc finger protein 82 homolog (mouse)
951	53349	ZFYVE1	"zinc finger, FYVE domain containing 1"
952	23619	ZIM2	"zinc finger, imprinted 2"
953	84460	ZMAT1	"zinc finger, matrin-type 1"
954	57178	ZMIZ1	"zinc finger, MIZ-type containing 1"
955	51351	ZNF117	zinc finger protein 117
956	7693	ZNF134	zinc finger protein 134
957	55888	ZNF167	zinc finger protein 167
958	7568	ZNF20	zinc finger protein 20
959	7756	ZNF207	zinc finger protein 207
960	57209	ZNF248	zinc finger protein 248
961	7574	ZNF26	zinc finger protein 26
962	339324	ZNF260	zinc finger protein 260
963	10793	ZNF273	zinc finger protein 273
964	57336	ZNF287	zinc finger protein 287
965	7551	ZNF3	zinc finger protein 3
966	7580	ZNF32	zinc finger protein 32
967	6940	ZNF354A	zinc finger protein 354A
968	80264	ZNF430	zinc finger protein 430
969	79973	ZNF442	zinc finger protein 442
970	25888	ZNF473	zinc finger protein 473
971	84858	ZNF503	zinc finger protein 503
972	9849	ZNF518A	zinc finger protein 518A
973	147837	ZNF563	zinc finger protein 563
974	163081	ZNF567	zinc finger protein 567
975	199704	ZNF585A	zinc finger protein 585A
976	92285	ZNF585B	zinc finger protein 585B
977	148103	ZNF599	zinc finger protein 599
978	284370	ZNF615	zinc finger protein 615
979	79027	ZNF655	zinc finger protein 655
980	163051	ZNF709	zinc finger protein 709
981	100287226	ZNF729	zinc finger protein 729
982		ZNF730	zinc finger protein 730
983	285989	ZNF789	zinc finger protein 789
984	347344	ZNF81	zinc finger protein 81
985	125893	ZNF816	zinc finger protein 816
986	81931	ZNF93	zinc finger protein 93
987	57169	ZNFX1	"zinc finger, NFX1-type containing 1"
988		ZSWIM6
989	55055	ZWILCH	"Zwilch, kinetochore associated, homolog (Drosophila)"
990	7789	ZXDA	"zinc finger, X-linked, duplicated A"
991	440590	ZYG11A	zyg-11 homolog A (C. elegans)

## Sheet: RA-FLS2 down
	EntrezGeneID	GeneSymbol	GeneName
1		7-Sep	septin 7
2	29974	A1CF	APOBEC1 complementation factor
3	53947	A4GALT	"alpha 1,4-galactosyltransferase"
4	22848	AAK1	AP2 associated kinase 1
5	23460	ABCA6	"ATP-binding cassette, sub-family A (ABC1), member 6"
6	23457	ABCB9	"ATP-binding cassette, sub-family B (MDR/TAP), member 9"
7	89845	ABCC10	"ATP-binding cassette, sub-family C (CFTR/MRP), member 10"
8	10257	ABCC4	"ATP-binding cassette, sub-family C (CFTR/MRP), member 4"
9	368	ABCC6	"ATP-binding cassette, sub-family C (CFTR/MRP), member 6"
10	25864	ABHD14A	abhydrolase domain containing 14A
11	10152	ABI2	abl-interactor 2
12	84320	ACBD6	acyl-CoA binding domain containing 6
13	52	ACP1	"acid phosphatase 1, soluble"
14	79611	ACSS3	acyl-CoA synthetase short-chain family member 3
15	72	ACTG2	"actin, gamma 2, smooth muscle, enteric"
16	130399	ACVR1C	"activin A receptor, type IC"
17	92	ACVR2A	"activin A receptor, type IIA"
18	161931	ADAD2	adenosine deaminase domain containing 2
19	4185	ADAM11	ADAM metallopeptidase domain 11
20	8745	ADAM23	ADAM metallopeptidase domain 23
21	203102	ADAM32	ADAM metallopeptidase domain 32
22	8756	ADAM7	ADAM metallopeptidase domain 7
23	11096	ADAMTS5	"ADAM metallopeptidase with thrombospondin type 1 motif, 5"
24	203054	ADCK5	aarF domain containing kinase 5
25	124	ADH1A	"alcohol dehydrogenase 1A (class I), alpha polypeptide"
26	126	ADH1C	"alcohol dehydrogenase 1C (class I), gamma polypeptide"
27	23394	ADNP	activity-dependent neuroprotector homeobox
28	84890	ADO	2-aminoethanethiol (cysteamine) dioxygenase
29	134265	AFAP1L1	actin filament associated protein 1-like 1
30		AFF3	"AF4/FMR2 family, member 3"
31	23287	AGTPBP1	ATP/GTP binding protein 1
32	54806	AHI1	Abelson helper integration site 1
33	84883	AIFM2	"apoptosis-inducing factor, mitochondrion-associated, 2"
34	26289	AK5	adenylate kinase 5
35	158798	AKAP14	A kinase (PRKA) anchor protein 14
36	10142	AKAP9	A kinase (PRKA) anchor protein (yotiao) 9
37	10142	AKAP9	A kinase (PRKA) anchor protein (yotiao) 9
38	79647	AKIRIN1	akirin 1
39	1645	AKR1C1	"aldo-keto reductase family 1, member C1 (dihydrodiol dehydrogenase 1; 20-alpha (3-alpha)-hydroxysteroid dehydrogenase)"
40	1645	AKR1C1	"aldo-keto reductase family 1, member C1 (dihydrodiol dehydrogenase 1; 20-alpha (3-alpha)-hydroxysteroid dehydrogenase)"
41	1645	AKR1C1	"aldo-keto reductase family 1, member C1 (dihydrodiol dehydrogenase 1; 20-alpha (3-alpha)-hydroxysteroid dehydrogenase)"
42	8644	AKR1C3	"aldo-keto reductase family 1, member C3 (3-alpha hydroxysteroid dehydrogenase, type II)"
43	64400	AKTIP	AKT interacting protein
44	211	ALAS1	"aminolevulinate, delta-, synthase 1"
45	8854	ALDH1A2	"aldehyde dehydrogenase 1 family, member A2"
46	221	ALDH3B1	"aldehyde dehydrogenase 3 family, member B1"
47	56052	ALG1	"asparagine-linked glycosylation 1, beta-1,4-mannosyltransferase homolog (S. cerevisiae)"
48	79087	ALG12	"asparagine-linked glycosylation 12, alpha-1,6-mannosyltransferase homolog (S. cerevisiae)"
49	79796	ALG9	"asparagine-linked glycosylation 9, alpha-1,2-mannosyltransferase homolog (S. cerevisiae)"
50	238	ALK	anaplastic lymphoma receptor tyrosine kinase
51	221120	ALKBH3	"alkB, alkylation repair homolog 3 (E. coli)"
52	278	AMY1C	"amylase, alpha 1C (salivary)"
53	155185	AMZ1	archaelysin family metallopeptidase 1
54	64682	ANAPC1	anaphase promoting complex subunit 1
55	255239	ANKK1	ankyrin repeat and kinase domain containing 1
56	126549	ANKLE1	ankyrin repeat and LEM domain containing 1
57		ANKRD36	ankyrin repeat domain 36
58	375248	ANKRD36	ankyrin repeat domain 36
59	342850	ANKRD62	ankyrin repeat domain 62
60	54443	ANLN	"anillin, actin binding protein"
61	311	ANXA11	annexin A11
62	1176	AP3S1	"adaptor-related protein complex 3, sigma 1 subunit"
63	9179	AP4M1	"adaptor-related protein complex 4, mu 1 subunit"
64	10307	APBB3	"amyloid beta (A4) precursor protein-binding, family B, member 3"
65	10930	APOBEC2	"apolipoprotein B mRNA editing enzyme, catalytic polypeptide-like 2"
66	79135	APOO	apolipoprotein O
67	55198	APPL2	"adaptor protein, phosphotyrosine interaction, PH domain and leucine zipper containing 2"
68	54840	APTX	aprataxin
69	89839	ARHGAP11B	Rho GTPase activating protein 11B
70	23779	ARHGAP8	Rho GTPase activating protein 8
71	9639	ARHGEF10	Rho guanine nucleotide exchange factor (GEF) 10
72	128272	ARHGEF19	Rho guanine nucleotide exchange factor (GEF) 19
73	115557	ARHGEF25	Rho guanine nucleotide exchange factor (GEF) 25
74	50650	ARHGEF3	Rho guanine nucleotide exchange factor (GEF) 3
75	8289	ARID1A	AT rich interactive domain 1A (SWI-like)
76	10865	ARID5A	AT rich interactive domain 5A (MRF1-like)
77	25820	ARIH1	"ariadne homolog, ubiquitin-conjugating enzyme E2 binding protein, 1 (Drosophila)"
78	10124	ARL4A	ADP-ribosylation factor-like 4A
79	406	ARNTL	aryl hydrocarbon receptor nuclear translocator-like
80	55870	ASH1L	"ash1 (absent, small, or homeotic)-like (Drosophila)"
81	445	ASS1	argininosuccinate synthase 1
82	83858	ATAD3B	"ATPase family, AAA domain containing 3B"
83	55102	ATG2B	ATG2 autophagy related 2 homolog B (S. cerevisiae)
84	471	ATIC	5-aminoimidazole-4-carboxamide ribonucleotide formyltransferase/IMP cyclohydrolase
85	472	ATM	ataxia telangiectasia mutated
86	286410	ATP11C	"ATPase, class VI, type 11C"
87	522	ATP5J	"ATP synthase, H+ transporting, mitochondrial Fo complex, subunit F6"
88		ATP6V1E2	"ATPase, H+ transporting, lysosomal 31kDa, V1 subunit E2"
89	9296	ATP6V1F	"ATPase, H+ transporting, lysosomal 14kDa, V1 subunit F"
90	51606	ATP6V1H	"ATPase, H+ transporting, lysosomal 50/57kDa, V1 subunit H"
91	538	ATP7A	"ATPase, Cu++ transporting, alpha polypeptide"
92	79895	ATP8B4	"ATPase, class I, type 8B, member 4"
93	10079	ATP9A	"ATPase, class II, type 9A"
94	374868	ATP9B	"ATPase, class II, type 9B"
95	6311	ATXN2	ataxin 2
96	92552	ATXN3L	ataxin 3-like
97	222255	ATXN7L1	ataxin 7-like 1
98	64343	AZI2	5-azacytidine induced 2
99	8703	B4GALT3	"UDP-Gal:betaGlcNAc beta 1,4- galactosyltransferase, polypeptide 3"
100	54971	BANP	BTG3 associated nuclear protein
101	55212	BBS7	Bardet-Biedl syndrome 7
102	8537	BCAS1	breast carcinoma amplified sequence 1
103	53335	BCL11A	B-cell CLL/lymphoma 11A (zinc finger protein)
104	53335	BCL11A	B-cell CLL/lymphoma 11A (zinc finger protein)
105	440603	BCL2L15	BCL2-like 15
106	283149	BCL9L	B-cell CLL/lymphoma 9-like
107	57673	BEND3	BEN domain containing 3
108	80823	BHLHB9	"basic helix-loop-helix domain containing, class B, 9"
109	27319	BHLHE22	"basic helix-loop-helix family, member e22"
110	282991	BLOC1S2	"biogenesis of lysosomal organelles complex-1, subunit 2"
111	90427	BMF	Bcl2 modifying factor
112	652	BMP4	bone morphogenetic protein 4
113	9790	BMS1	"BMS1 homolog, ribosome assembly protein (yeast)"
114	79866	BORA	"bora, aurora kinase A activator"
115	79184	BRCC3	"BRCA1/BRCA2-containing complex, subunit 3"
116	23476	BRD4	bromodomain containing 4
117	25798	BRI3	brain protein I3
118	55845	BRK1	"BRICK1, SCAR/WAVE actin-nucleating complex subunit"
119	9024	BRSK2	BR serine/threonine kinase 2
120	55108	BSDC1	BSD domain containing 1
121	90135	BTBD6	BTB (POZ) domain containing 6
122	114781	BTBD9	BTB (POZ) domain containing 9
123	9689	BZW1	basic leucine zipper and W2 domains 1
124	11067	C10orf10	chromosome 10 open reading frame 10
125	219621	C10orf107	chromosome 10 open reading frame 107
126	282969	C10orf125	chromosome 10 open reading frame 125
127	28970	C11orf54	chromosome 11 open reading frame 54
128	84987	C12orf62	chromosome 12 open reading frame 62
129	387856	C12orf68	chromosome 12 open reading frame 68
130	400073	C12orf76	chromosome 12 open reading frame 76
131	283579	C14orf178	chromosome 14 open reading frame 178
132	283643	C14orf80	chromosome 14 open reading frame 80
133	123207	C15orf40	chromosome 15 open reading frame 40
134	56942	C16orf61	chromosome 16 open reading frame 61
135	53400	C17orf6	chromosome 17 open reading frame 6
136	91300	C19orf22	chromosome 19 open reading frame 22
137	79002	C19orf43	chromosome 19 open reading frame 43
138	284325	C19orf54	chromosome 19 open reading frame 54
139	199675	C19orf59	chromosome 19 open reading frame 59
140	128061	C1orf131	chromosome 1 open reading frame 131
141	81563	C1orf21	chromosome 1 open reading frame 21
142	170487	C20orf134	chromosome 20 open reading frame 134
143	63939	C20orf177	chromosome 20 open reading frame 177
144	150248	C22orf15	chromosome 22 open reading frame 15
145	79680	C22orf29	chromosome 22 open reading frame 29
146	60526	C2orf43	chromosome 2 open reading frame 43
147	129293	C2orf89	chromosome 2 open reading frame 89
148	646450	C3orf71	chromosome 3 open reading frame 71
149	54859	C3orf75	chromosome 3 open reading frame 75
150	55345	C4orf21	chromosome 4 open reading frame 21
151	255119	C4orf22	chromosome 4 open reading frame 22
152	389203	C4orf52	chromosome 4 open reading frame 52
153	56951	C5orf15	chromosome 5 open reading frame 15
154	58527	C6orf115	chromosome 6 open reading frame 115
155	153918	C6orf94	chromosome 6 open reading frame 94
156	115416	C7orf30	chromosome 7 open reading frame 30
157	340277	C7orf46	chromosome 7 open reading frame 46
158	78996	C7orf49	chromosome 7 open reading frame 49
159	79974	C7orf58	chromosome 7 open reading frame 58
160		C7orf70	chromosome 7 open reading frame 70
161	254778	C8orf46	chromosome 8 open reading frame 46
162	157773	C8orf48	chromosome 8 open reading frame 48
163	138724	C9orf131	chromosome 9 open reading frame 131
164	401535	C9orf170	chromosome 9 open reading frame 170
165	759	CA1	carbonic anhydrase I
166	771	CA12	carbonic anhydrase XII
167	23632	CA14	carbonic anhydrase XIV
168	26256	CABYR	calcium binding tyrosine-(Y)-phosphorylation regulated
169	781	CACNA2D1	"calcium channel, voltage-dependent, alpha 2/delta subunit 1"
170	785	CACNB4	"calcium channel, voltage-dependent, beta 4 subunit"
171	51806	CALML5	calmodulin-like 5
172	8536	CAMK1	calcium/calmodulin-dependent protein kinase I
173	815	CAMK2A	calcium/calmodulin-dependent protein kinase II alpha
174	55832	CAND1	cullin-associated and neddylation-dissociated 1
175	84290	CAPNS2	"calpain, small subunit 2"
176	84698	CAPS2	calcyphosine 2
177	829	CAPZA1	"capping protein (actin filament) muscle Z-line, alpha 1"
178	79092	CARD14	"caspase recruitment domain family, member 14"
179	440068	CARD17	"caspase recruitment domain family, member 17"
180		CARD8	"caspase recruitment domain family, member 8"
181	117144	CATSPER1	"cation channel, sperm associated 1"
182	643866	CBLN3	cerebellin 3 precursor
183	79839	CCDC102B	coiled-coil domain containing 102B
184	9720	CCDC144A	coiled-coil domain containing 144A
185	339829	CCDC39	coiled-coil domain containing 39
186	339829	CCDC39	coiled-coil domain containing 39
187	152137	CCDC50	coiled-coil domain containing 50
188	284001	CCDC57	coiled-coil domain containing 57
189	253635	CCDC75	coiled-coil domain containing 75
190	881	CCIN	calicin
191	886	CCKAR	cholecystokinin A receptor
192	6363	CCL19	chemokine (C-C motif) ligand 19
193	6347	CCL2	chemokine (C-C motif) ligand 2
194	6352	CCL5	chemokine (C-C motif) ligand 5
195	6354	CCL7	chemokine (C-C motif) ligand 7
196	6355	CCL8	chemokine (C-C motif) ligand 8
197	9134	CCNE2	cyclin E2
198	151195	CCNYL1	cyclin Y-like 1
199		CCZ1	CCZ1 vacuolar protein trafficking and biogenesis associated homolog (S. cerevisiae)
200	30835	CD209	CD209 molecule
201	9936	CD302	CD302 molecule
202	920	CD4	CD4 molecule
203	971	CD72	CD72 molecule
204	8555	CDC14B	CDC14 cell division cycle 14 homolog B (S. cerevisiae)
205	55664	CDC37L1	cell division cycle 37 homolog (S. cerevisiae)-like 1
206	998	CDC42	"cell division cycle 42 (GTP binding protein, 25kDa)"
207	23580	CDC42EP4	CDC42 effector protein (Rho GTPase binding) 4
208	8318	CDC45	cell division cycle 45 homolog (S. cerevisiae)
209	1000	CDH2	"cadherin 2, type 1, N-cadherin (neuronal)"
210	984	CDK11B	cyclin-dependent kinase 11B
211	80279	CDK5RAP3	CDK5 regulatory subunit associated protein 3
212	8814	CDKL1	cyclin-dependent kinase-like 1 (CDC2-related kinase)
213	1026	CDKN1A	"cyclin-dependent kinase inhibitor 1A (p21, Cip1)"
214	1033	CDKN3	cyclin-dependent kinase inhibitor 3
215	50937	CDON	Cdon homolog (mouse)
216	634	CEACAM1	carcinoembryonic antigen-related cell adhesion molecule 1 (biliary glycoprotein)
217	1087	CEACAM7	carcinoembryonic antigen-related cell adhesion molecule 7
218	2491	CENPI	centromere protein I
219	387103	CENPW	centromere protein W
220	145508	CEP128	centrosomal protein 128kDa
221	80184	CEP290	centrosomal protein 290kDa
222	55165	CEP55	centrosomal protein 55kDa
223	23177	CEP68	centrosomal protein 68kDa
224	90799	CEP95	centrosomal protein 95kDa
225	10390	CEPT1	choline/ethanolamine phosphotransferase 1
226	253782	CERS6	ceramide synthase 6
227	629	CFB	complement factor B
228	9023	CH25H	cholesterol 25-hydroxylase
229	8208	CHAF1B	"chromatin assembly factor 1, subunit B (p60)"
230	9557	CHD1L	chromodomain helicase DNA binding protein 1-like
231	5119	CHMP1A	charged multivesicular body protein 1A
232	128866	CHMP4B	charged multivesicular body protein 4B
233	1134	CHRNA1	"cholinergic receptor, nicotinic, alpha 1 (muscle)"
234	1145	CHRNE	"cholinergic receptor, nicotinic, epsilon"
235	57019	CIAPIN1	cytokine induced apoptosis inhibitor 1
236	26586	CKAP2	cytoskeleton associated protein 2
237	9793	CKAP5	cytoskeleton associated protein 5
238	149461	CLDN19	claudin 19
239	387837	CLEC12B	"C-type lectin domain family 12, member B"
240	10695	CNPY3	canopy 3 homolog (zebrafish)
241	9382	COG1	component of oligomeric golgi complex 1
242	57642	COL20A1	"collagen, type XX, alpha 1"
243	81578	COL21A1	"collagen, type XXI, alpha 1"
244	54939	COMMD4	COMM domain containing 4
245	54951	COMMD8	COMM domain containing 8
246	22820	COPG	"coatomer protein complex, subunit gamma"
247	51138	COPS4	COP9 constitutive photomorphogenic homolog subunit 4 (Arabidopsis)
248	8904	CPNE1	copine I
249	56265	CPXM1	"carboxypeptidase X (M14 family), member 1"
250	58487	CREBZF	CREB/ATF bZIP transcription factor
251	1406	CRX	cone-rod homeobox
252	1427	CRYGS	"crystallin, gamma S"
253	1434	CSE1L	CSE1 chromosome segregation 1-like (yeast)
254	1440	CSF3	colony stimulating factor 3 (granulocyte)
255	1440	CSF3	colony stimulating factor 3 (granulocyte)
256	114784	CSMD2	CUB and Sushi multiple domains 2
257	1497	CTNS	"cystinosin, lysosomal cystine transporter"
258	1520	CTSS	cathepsin S
259	1522	CTSZ	cathepsin Z
260	1523	CUX1	cut-like homeobox 1
261	10283	CWC27	CWC27 spliceosome-associated protein homolog (S. cerevisiae)
262	55280	CWF19L1	"CWF19-like 1, cell cycle control (S. pombe)"
263	3627	CXCL10	chemokine (C-X-C motif) ligand 10
264	3627	CXCL10	chemokine (C-X-C motif) ligand 10
265	6387	CXCL12	chemokine (C-X-C motif) ligand 12
266	6387	CXCL12	chemokine (C-X-C motif) ligand 12
267	6387	CXCL12	chemokine (C-X-C motif) ligand 12
268	6387	CXCL12	chemokine (C-X-C motif) ligand 12
269	2833	CXCR3	chemokine (C-X-C motif) receptor 3
270	7852	CXCR4	chemokine (C-X-C motif) receptor 4
271	10663	CXCR6	chemokine (C-X-C motif) receptor 6
272	644538	CXorf69	chromosome X open reading frame 69
273	1534	CYB561	cytochrome b-561
274	51167	CYB5R4	cytochrome b5 reductase 4
275	54205	CYCS	"cytochrome c, somatic"
276	1591	CYP24A1	"cytochrome P450, family 24, subfamily A, polypeptide 1"
277	1555	CYP2B6	"cytochrome P450, family 2, subfamily B, polypeptide 6"
278	1551	CYP3A7	"cytochrome P450, family 3, subfamily A, polypeptide 7"
279	9420	CYP7B1	"cytochrome P450, family 7, subfamily B, polypeptide 1"
280	23500	DAAM2	dishevelled associated activator of morphogenesis 2
281	1602	DACH1	dachshund homolog 1 (Drosophila)
282	1620	DBC1	deleted in bladder cancer 1
283	26094	DCAF4	DDB1 and CUL4 associated factor 4
284	131566	DCBLD2	"discoidin, CUB and LCCL domain containing 2"
285		DCLK1	doublecortin-like kinase 1
286	780	DDR1	discoidin domain receptor tyrosine kinase 1
287	4921	DDR2	discoidin domain receptor tyrosine kinase 2
288	55794	DDX28	DEAD (Asp-Glu-Ala-Asp) box polypeptide 28
289	1666	DECR1	"2,4-dienoyl CoA reductase 1, mitochondrial"
290	245934	DEFB121	"defensin, beta 121"
291	23258	DENND5A	DENN/MADD domain containing 5A
292	55635	DEPDC1	DEP domain containing 1
293	51009	DERL2	"Der1-like domain family, member 2"
294	1687	DFNA5	"deafness, autosomal dominant 5"
295	25861	DFNB31	"deafness, autosomal recessive 31"
296	9249	DHRS3	dehydrogenase/reductase (SDR family) member 3
297	79665	DHX40	DEAH (Asp-Glu-Ala-His) box polypeptide 40
298	1734	DIO2	"deiodinase, iodothyronine, type II"
299	1734	DIO2	"deiodinase, iodothyronine, type II"
300	84925	DIRC2	disrupted in renal carcinoma 2
301	91056	DKFZp761E198	uncharacterized protein DKFZp761E198
302	91056	DKFZp761E198	uncharacterized protein DKFZp761E198
303	28514	DLL1	delta-like 1 (Drosophila)
304	8701	DNAH11	"dynein, axonemal, heavy chain 11"
305	27000	DNAJC2	"DnaJ (Hsp40) homolog, subfamily C, member 2"
306	1785	DNM2	dynamin 2
307	81704	DOCK8	dedicator of cytokinesis 8
308	84444	DOT1L	"DOT1-like, histone H3 methyltransferase (S. cerevisiae)"
309	1806	DPYD	dihydropyrimidine dehydrogenase
310	1810	DR1	"down-regulator of transcription 1, TBP-binding (negative cofactor 2)"
311	4733	DRG1	developmentally regulated GTP binding protein 1
312	56986	DTWD1	DTW domain containing 1
313	196403	DTX3	deltex homolog 3 (Drosophila)
314	1845	DUSP3	dual specificity phosphatase 3
315	1849	DUSP7	dual specificity phosphatase 7
316	54808	DYM	dymeclin
317	8655	DYNLL1	"dynein, light chain, LC8-type 1"
318	8444	DYRK3	dual-specificity tyrosine-(Y)-phosphorylation regulated kinase 3
319	9166	EBAG9	"estrogen receptor binding site associated, antigen, 9"
320	1896	EDA	ectodysplasin A
321	23644	EDC4	enhancer of mRNA decapping 4
322	25975	EGFL6	"EGF-like-domain, multiple 6"
323	440275	EIF2AK4	eukaryotic translation initiation factor 2 alpha kinase 4
324	8663	EIF3C	"eukaryotic translation initiation factor 3, subunit C"
325	253314	EIF4E1B	eukaryotic translation initiation factor 4E family member 1B
326	1979	EIF4EBP2	eukaryotic translation initiation factor 4E binding protein 2
327	2002	ELK1	"ELK1, member of ETS oncogene family"
328	79071	ELOVL6	ELOVL fatty acid elongase 6
329	284131	ENDOV	endonuclease V
330	219670	ENKUR	"enkurin, TRPC channel interacting protein"
331	55556	ENOSF1	enolase superfamily member 1
332	55068	ENOX1	ecto-NOX disulfide-thiol exchanger 1
333	5167	ENPP1	ectonucleotide pyrophosphatase/phosphodiesterase 1
334	953	ENTPD1	ectonucleoside triphosphate diphosphohydrolase 1
335	2050	EPHB4	EPH receptor B4
336	2051	EPHB6	EPH receptor B6
337	2067	ERCC1	"excision repair cross-complementing rodent repair deficiency, complementation group 1 (includes overlapping antisense sequence)"
338	2072	ERCC4	"excision repair cross-complementing rodent repair deficiency, complementation group 4"
339	157570	ESCO2	establishment of cohesion 1 homolog 2 (S. cerevisiae)
340	11082	ESM1	endothelial cell-specific molecule 1
341		ETF1	eukaryotic translation termination factor 1
342	132884	EVC2	Ellis van Creveld syndrome 2
343	2124	EVI2B	ecotropic viral integration site 2B
344	54512	EXOSC4	exosome component 4
345	2149	F2R	coagulation factor II (thrombin) receptor
346	10827	FAM114A2	"family with sequence similarity 114, member A2"
347	150864	FAM117B	"family with sequence similarity 117, member B"
348	159090	FAM122B	family with sequence similarity 122B
349	93343	FAM125A	"family with sequence similarity 125, member A"
350	116496	FAM129A	"family with sequence similarity 129, member A"
351	57579	FAM135A	"family with sequence similarity 135, member A"
352		FAM136A	"family with sequence similarity 136, member A"
353	84142	FAM175A	"family with sequence similarity 175, member A"
354	10712	FAM189B	"family with sequence similarity 189, member B"
355	80011	FAM192A	"family with sequence similarity 192, member A"
356	348262	FAM195B	"family with sequence similarity 195, member B"
357	339742	FAM201B	"family with sequence similarity 201, member B"
358	63877	FAM204A	"family with sequence similarity 204, member A"
359	54757	FAM20A	"family with sequence similarity 20, member A"
360	54757	FAM20A	"family with sequence similarity 20, member A"
361	54855	FAM46C	"family with sequence similarity 46, member C"
362	54478	FAM64A	"family with sequence similarity 64, member A"
363	140876	FAM65C	"family with sequence similarity 65, member C"
364	151393	FAM82A1	"family with sequence similarity 82, member A1"
365		FAM86B1	"family with sequence similarity 86, member B1"
366	653333	FAM86B2	"family with sequence similarity 86, member B2"
367	2176	FANCC	"Fanconi anemia, complementation group C"
368	2177	FANCD2	"Fanconi anemia, complementation group D2"
369	10516	FBLN5	fibulin 5
370		FBXO25	F-box protein 25
371	54461	FBXW5	F-box and WD repeat domain containing 5
372	2212	FCGR2A	"Fc fragment of IgG, low affinity IIa, receptor (CD32)"
373	2867	FFAR2	free fatty acid receptor 2
374	121512	FGD4	"FYVE, RhoGEF and PH domain containing 4"
375	2246	FGF1	fibroblast growth factor 1 (acidic)
376	2258	FGF13	fibroblast growth factor 13
377	2250	FGF5	fibroblast growth factor 5
378	2250	FGF5	fibroblast growth factor 5
379	2260	FGFR1	fibroblast growth factor receptor 1
380	2273	FHL1	four and a half LIM domains 1
381	9896	FIG4	"FIG4 homolog, SAC1 lipid phosphatase domain containing (S. cerevisiae)"
382	63979	FIGNL1	fidgetin-like 1
383	80078	FLJ13744	uncharacterized FLJ13744
384		FLJ21408	uncharacterized LOC400512
385	100128202	FLJ25694	uncharacterized protein FLJ25694
386	400812	FLJ39095	uncharacterized LOC400812
387	401045	FLJ41327	FLJ41327 protein
388	401230	FLJ46552	FLJ46552 protein
389	2329	FMO4	flavin containing monooxygenase 4
390	2330	FMO5	flavin containing monooxygenase 5
391	2331	FMOD	fibromodulin
392	64122	FN3K	fructosamine 3 kinase
393	96459	FNIP1	folliculin interacting protein 1
394	80144	FRAS1	Fraser syndrome 1
395	56884	FSTL5	follistatin-like 5
396	8880	FUBP1	far upstream element (FUSE) binding protein 1
397	2551	GABPA	"GA binding protein transcription factor, alpha subunit 60kDa"
398	2570	GABRR2	"gamma-aminobutyric acid (GABA) receptor, rho 2"
399	2584	GALK1	galactokinase 1
400	2618	GART	"phosphoribosylglycinamide formyltransferase, phosphoribosylglycinamide synthetase, phosphoribosylaminoimidazole synthetase"
401	54834	GDAP2	ganglioside induced differentiation associated protein 2
402	220032	GDPD4	glycerophosphodiester phosphodiesterase domain containing 4
403	2688	GH1	growth hormone 1
404	2690	GHR	growth hormone receptor
405	79411	GLB1L	"galactosidase, beta 1-like"
406	29997	GLTSCR2	glioma tumor suppressor candidate region gene 2
407	2788	GNG7	"guanine nucleotide binding protein (G protein), gamma 7"
408	2797	GNRH2	gonadotropin-releasing hormone 2
409	647042	GOLGA6L10	golgin A6 family-like 10
410	57678	GPAM	"glycerol-3-phosphate acyltransferase, mitochondrial"
411	150763	GPAT2	"glycerol-3-phosphate acyltransferase 2, mitochondrial"
412	56261	GPCPD1	glycerophosphocholine phosphodiesterase GDE1 homolog (S. cerevisiae)
413	338328	GPIHBP1	glycosylphosphatidylinositol anchored high density lipoprotein binding protein 1
414	2824	GPM6B	glycoprotein M6B
415	11321	GPN1	GPN-loop GTPase 1
416	10457	GPNMB	glycoprotein (transmembrane) nmb
417	64388	GREM2	gremlin 2
418	2900	GRIK4	"glutamate receptor, ionotropic, kainate 4"
419	83903	GSG2	germ cell associated 2 (haspin)
420	2946	GSTM2	glutathione S-transferase mu 2 (muscle)
421	2961	GTF2E2	"general transcription factor IIE, polypeptide 2, beta 34kDa"
422	9329	GTF3C4	"general transcription factor IIIC, polypeptide 4, 90kDa"
423	51512	GTSE1	G-2 and S-phase expressed 1
424	3033	HADH	hydroxyacyl-CoA dehydrogenase
425	10767	HBS1L	HBS1-like (S. cerevisiae)
426	51564	HDAC7	histone deacetylase 7
427	51020	HDDC2	HD domain containing 2
428	139324	HDX	highly divergent homeobox
429	339766	HEATR7B1	HEAT repeat containing 7B1
430	3070	HELLS	"helicase, lymphoid-specific"
431	220296	HEPACAM	hepatic and glial cell adhesion molecule
432		HERC2	hect domain and RLD 2
433	3073	HEXA	hexosaminidase A (alpha polypeptide)
434	64399	HHIP	hedgehog interacting protein
435	613227	HIGD1C	"HIG1 hypoxia inducible domain family, member 1C"
436	135114	HINT3	histidine triad nucleotide binding protein 3
437	8348	HIST1H2BO	"histone cluster 1, H2bo"
438	554313	HIST2H4B	"histone cluster 2, H4b"
439	80201	HKDC1	hexokinase domain containing 1
440	3119	HLA-DQB1	"major histocompatibility complex, class II, DQ beta 1"
441	3134	HLA-F	"major histocompatibility complex, class I, F"
442	83872	HMCN1	hemicentin 1
443	10363	HMG20A	high mobility group 20A
444	54511	HMGCLL1	3-hydroxymethyl-3-methylglutaryl-CoA lyase-like 1
445	10473	HMGN4	high mobility group nucleosomal binding domain 4
446	90861	HN1L	hematological and neurological expressed 1-like
447	3176	HNMT	histamine N-methyltransferase
448	144983	HNRNPA1L2	heterogeneous nuclear ribonucleoprotein A1-like 2
449	3181	HNRNPA2B1	heterogeneous nuclear ribonucleoprotein A2/B1
450	3181	HNRNPA2B1	heterogeneous nuclear ribonucleoprotein A2/B1
451	3189	HNRNPH3	heterogeneous nuclear ribonucleoprotein H3 (2H9)
452	3257	HPS1	Hermansky-Pudlak syndrome 1
453		HPSE	heparanase
454	646962	HRCT1	histidine rich carboxyl terminus 1
455	3336	HSPE1	heat shock 10kDa protein 1 (chaperonin 10)
456	401233	HTATSF1P2	HIV-1 Tat specific factor 1 pseudogene 2
457	3376	IARS	isoleucyl-tRNA synthetase
458	23463	ICMT	isoprenylcysteine carboxyl methyltransferase
459	64135	IFIH1	interferon induced with helicase C domain 1
460	57560	IFT80	intraflagellar transport 80 homolog (Chlamydomonas)
461	3512	IGJ	"immunoglobulin J polypeptide, linker protein for immunoglobulin alpha and mu polypeptides"
462	121457	IKBIP	IKBKB interacting protein
463	3592	IL12A	"interleukin 12A (natural killer cell stimulatory factor 1, cytotoxic lymphocyte maturation factor 1, p35)"
464	3595	IL12RB2	"interleukin 12 receptor, beta 2"
465	3598	IL13RA2	"interleukin 13 receptor, alpha 2"
466	3603	IL16	interleukin 16
467	3603	IL16	interleukin 16
468	29949	IL19	interleukin 19
469	3553	IL1B	"interleukin 1, beta"
470	53833	IL20RB	interleukin 20 receptor beta
471	116379	IL22RA2	"interleukin 22 receptor, alpha 2"
472	51561	IL23A	"interleukin 23, alpha subunit p19"
473	3561	IL2RG	"interleukin 2 receptor, gamma"
474	3566	IL4R	interleukin 4 receptor
475		IL6R	interleukin 6 receptor
476	3576	IL8	interleukin 8
477	286676	ILDR1	immunoglobulin-like domain containing receptor 1
478	286676	ILDR1	immunoglobulin-like domain containing receptor 1
479	3615	IMPDH2	IMP (inosine 5'-monophosphate) dehydrogenase 2
480	3623	INHA	"inhibin, alpha"
481	55656	INTS8	integrator complex subunit 8
482	51447	IP6K2	inositol hexakisphosphate kinase 2
483	64799	IQCH	IQ motif containing H
484	654502	IQCJ	IQ motif containing J
485	654502	IQCJ	IQ motif containing J
486	3661	IRF3	interferon regulatory factor 3
487	3665	IRF7	interferon regulatory factor 7
488	57461	ISY1	ISY1 splicing factor homolog (S. cerevisiae)
489	3673	ITGA2	"integrin, alpha 2 (CD49B, alpha 2 subunit of VLA-2 receptor)"
490	3688	ITGB1	"integrin, beta 1 (fibronectin receptor, beta polypeptide, antigen CD29 includes MDF2, MSK12)"
491	9270	ITGB1BP1	integrin beta 1 binding protein 1
492	80760	ITIH5	"inter-alpha-trypsin inhibitor heavy chain family, member 5"
493	182	JAG1	jagged 1
494	282973	JAKMIP3	Janus kinase and microtubule interacting protein 3
495	8690	JRKL	jerky homolog-like (mouse)
496	23189	KANK1	KN motif and ankyrin repeat domains 1
497	56660	KCNK12	"potassium channel, subfamily K, member 12"
498	3788	KCNS2	"potassium voltage-gated channel, delayed-rectifier, subfamily S, member 2"
499	169522	KCNV2	"potassium channel, subfamily V, member 2"
500	51133	KCTD3	potassium channel tetramerisation domain containing 3
501	54442	KCTD5	potassium channel tetramerisation domain containing 5
502	143888	KDELC2	KDEL (Lys-Asp-Glu-Leu) containing 2
503	9812	KIAA0141	KIAA0141
504		KIAA0146	KIAA0146
505	283638	KIAA0284	KIAA0284
506	57214	KIAA1199	KIAA1199
507	56243	KIAA1217	KIAA1217
508	57562	KIAA1377	KIAA1377
509	57587	KIAA1430	KIAA1430
510	57589	KIAA1432	KIAA1432
511	85368	KIAA1654	KIAA1654 protein
512	85379	KIAA1671	KIAA1671
513	55614	KIF16B	kinesin family member 16B
514	55614	KIF16B	kinesin family member 16B
515	23095	KIF1B	kinesin family member 1B
516	9585	KIF20B	kinesin family member 20B
517	9585	KIF20B	kinesin family member 20B
518	3835	KIF22	kinesin family member 22
519	9493	KIF23	kinesin family member 23
520	11004	KIF2C	kinesin family member 2C
521	11127	KIF3A	kinesin family member 3A
522	3811	KIR3DL1	"killer cell immunoglobulin-like receptor, three domains, long cytoplasmic tail, 1"
523	11278	KLF12	Kruppel-like factor 12
524	11279	KLF8	Kruppel-like factor 8
525	127707	KLHDC7A	kelch domain containing 7A
526	54800	KLHL24	kelch-like 24 (Drosophila)
527	55554	KLK15	kallikrein-related peptidase 15
528	3838	KPNA2	"karyopherin alpha 2 (RAG cohort 1, importin alpha 1)"
529	3866	KRT15	keratin 15
530	3872	KRT17	keratin 17
531	81850	KRTAP1-3	keratin associated protein 1-3
532	284827	KRTAP13-4	keratin associated protein 13-4
533	83895	KRTAP1-5	keratin associated protein 1-5
534	83895	KRTAP1-5	keratin associated protein 1-5
535	83896	KRTAP3-1	keratin associated protein 3-1
536	83896	KRTAP3-1	keratin associated protein 3-1
537	85293	KRTAP3-3	keratin associated protein 3-3
538	100132476	KRTAP4-7	keratin associated protein 4-7
539	3846	KRTAP5-9	keratin associated protein 5-9
540	337968	KRTAP6-3	keratin associated protein 6-3
541	200634	KRTCAP3	keratinocyte associated protein 3
542	26013	L3MBTL1	l(3)mbt-like 1 (Drosophila)
543		L3MBTL1	l(3)mbt-like 1 (Drosophila)
544		L3MBTL1	l(3)mbt-like 1 (Drosophila)
545	26013	L3MBTL1	l(3)mbt-like 1 (Drosophila)
546	3910	LAMA4	"laminin, alpha 4"
547	23395	LARS2	"leucyl-tRNA synthetase 2, mitochondrial"
548	9113	LATS1	"LATS, large tumor suppressor, homolog 1 (Drosophila)"
549	353134	LCE1D	late cornified envelope 1D
550	26239	LCE2B	late cornified envelope 2B
551	3939	LDHA	lactate dehydrogenase A
552	116842	LEAP2	liver expressed antimicrobial peptide 2
553	23484	LEPROTL1	leptin receptor overlapping transcript-like 1
554	3965	LGALS9	"lectin, galactoside-binding, soluble, 9"
555	89884	LHX4	LIM homeobox 4
556	3980	LIG3	"ligase III, DNA, ATP-dependent"
557	100127994	LOC100127994	uncharacterized LOC100127994
558	100128175	LOC100128175	uncharacterized LOC100128175
559	100128348	LOC100128348	uncharacterized LOC100128348
560	100128401	LOC100128401	uncharacterized LOC100128401
561	100128670	LOC100128670	uncharacterized LOC100128670
562	100128869	LOC100128869	uncharacterized LOC100128869
563	100129775	LOC100129775	uncharacterized LOC100129775
564	100129936	LOC100129936	uncharacterized LOC100129936
565	100130193	LOC100130193	uncharacterized LOC100130193
566	100130417	LOC100130417	uncharacterized LOC100130417
567	100130451	LOC100130451	uncharacterized LOC100130451
568	100130580	LOC100130580	uncharacterized LOC100130580
569	100130916	LOC100130916	HSAL5836
570	100131099	LOC100131099	uncharacterized LOC100131099
571	100131434	LOC100131434	uncharacterized LOC100131434
572	100131667	LOC100131667	uncharacterized LOC100131667
573	100131929	LOC100131929	uncharacterized LOC100131929
574	100132005	LOC100132005	uncharacterized LOC100132005
575		LOC100287633	protein FAM27E2-like
576	100288568	LOC100288568	uncharacterized LOC100288568
577		LOC100289026
578		LOC100289090	uncharacterized protein LOC100289090
579	100293516	LOC100293516	zinc finger protein
580		LOC100505775
581		LOC100506119
582		LOC100506606
583		LOC100508939
584	100509490	LOC100509490	uncharacterized LOC100509490
585	100652758	LOC100652758	uncharacterized protein LOC100652758
586		LOC100652766
587	256483	LOC256483	uncharacterized LOC256483
588	286154	LOC286154	uncharacterized LOC286154
589	338667	LOC338667	uncharacterized LOC338667
590		LOC388210	apolipophorins-like
591	390660	LOC390660	FLJ00317 protein
592		LOC440993
593		LOC572558	uncharacterized LOC572558
594	643401	LOC643401	uncharacterized LOC643401
595	728503	LOC728503	uncharacterized LOC728503
596	729887	LOC729887	uncharacterized LOC729887
597	2846	LPAR4	lysophosphatidic acid receptor 4
598	10162	LPCAT3	lysophosphatidylcholine acyltransferase 3
599	23266	LPHN2	latrophilin 2
600	145581	LRFN5	leucine rich repeat and fibronectin type III domain containing 5
601	4035	LRP1	low density lipoprotein receptor-related protein 1
602	79442	LRRC2	leucine rich repeat containing 2
603	127495	LRRC39	leucine rich repeat containing 39
604	10489	LRRC41	leucine rich repeat containing 41
605	9209	LRRFIP2	leucine rich repeat (in FLII) interacting protein 2
606	120892	LRRK2	leucine-rich repeat kinase 2
607	26045	LRRTM2	leucine rich repeat transmembrane neuronal 2
608	220074	LRTOMT	leucine rich transmembrane and 0-methyltransferase domain containing
609		LSM14A	"LSM14A, SCD6 homolog A (S. cerevisiae)"
610	27258	LSM3	"LSM3 homolog, U6 small nuclear RNA associated (S. cerevisiae)"
611	4046	LSP1	lymphocyte-specific protein 1
612	26046	LTN1	listerin E3 ubiquitin protein ligase 1
613	27076	LYPD3	LY6/PLAUR domain containing 3
614	144363	LYRM5	LYR motif containing 5
615	140733	MACROD2	MACRO domain containing 2
616	8379	MAD1L1	MAD1 mitotic arrest deficient-like 1 (yeast)
617	4094	MAF	v-maf musculoaponeurotic fibrosarcoma oncogene homolog (avian)
618	84232	MAF1	MAF1 homolog (S. cerevisiae)
619	4116	MAGOH	"mago-nashi homolog, proliferation-associated (Drosophila)"
620	256691	MAMDC2	MAM domain containing 2
621	57134	MAN1C1	"mannosidase, alpha, class 1C, member 1"
622	149175	MANEAL	"mannosidase, endo-alpha-like"
623	4217	MAP3K5	mitogen-activated protein kinase kinase kinase 5
624	1326	MAP3K8	mitogen-activated protein kinase kinase kinase 8
625	4134	MAP4	microtubule-associated protein 4
626	5594	MAPK1	mitogen-activated protein kinase 1
627	23542	MAPK8IP2	mitogen-activated protein kinase 8 interacting protein 2
628	7867	MAPKAPK3	mitogen-activated protein kinase-activated protein kinase 3
629	5648	MASP1	mannan-binding lectin serine peptidase 1 (C4/C2 activating component of Ra-reactive factor)
630	10747	MASP2	mannan-binding lectin serine peptidase 2
631	10150	MBNL2	muscleblind-like 2 (Drosophila)
632	129642	MBOAT2	membrane bound O-acyltransferase domain containing 2
633		MCPH1	microcephalin 1
634	28985	MCTS1	malignant T cell amplified sequence 1
635	4193	MDM2	Mdm2 p53 binding protein homolog (mouse)
636		MDM4
637	10873	ME3	"malic enzyme 3, NADP(+)-dependent, mitochondrial"
638	5469	MED1	mediator complex subunit 1
639	9282	MED14	mediator complex subunit 14
640	29079	MED4	mediator complex subunit 4
641	10001	MED6	mediator complex subunit 6
642	55090	MED9	mediator complex subunit 9
643	4205	MEF2A	myocyte enhancer factor 2A
644	51072	MEMO1	mediator of cell motility 1
645	51072	MEMO1	mediator of cell motility 1
646	23184	MESDC2	mesoderm development candidate 2
647	751071	METTL12	methyltransferase like 12
648	64745	METTL17	methyltransferase like 17
649	151194	METTL21A	methyltransferase like 21A
650	56339	METTL3	methyltransferase like 3
651	131965	METTL6	methyltransferase like 6
652	9848	MFAP3L	microfibrillar-associated protein 3-like
653	375056	MIA3	"melanoma inhibitory activity family, member 3"
654	57553	MICAL3	"microtubule associated monoxygenase, calponin and LIM domain containing 3"
655	79778	MICALL2	MICAL-like 2
656	10367	MICU1	mitochondrial calcium uptake 1
657	4288	MKI67	antigen identified by monoclonal antibody Ki-67
658	84365	MKI67IP	MKI67 (FHA domain) interacting nucleolar phosphoprotein
659	8195	MKKS	McKusick-Kaufman syndrome
660	283078	MKX	mohawk homeobox
661	4297	MLL	"myeloid/lymphoid or mixed-lineage leukemia (trithorax homolog, Drosophila)"
662	4311	MME	membrane metallo-endopeptidase
663	4323	MMP14	matrix metallopeptidase 14 (membrane-inserted)
664	64386	MMP25	matrix metallopeptidase 25
665	4314	MMP3	"matrix metallopeptidase 3 (stromelysin 1, progelatinase)"
666	4318	MMP9	"matrix metallopeptidase 9 (gelatinase B, 92kDa gelatinase, 92kDa type IV collagenase)"
667	79812	MMRN2	multimerin 2
668	55233	MOB1A	MOB kinase activator 1A
669	84315	MON1A	MON1 homolog A (yeast)
670	23515	MORC3	MORC family CW-type zinc finger 3
671	54456	MOV10L1	"Mov10l1, Moloney leukemia virus 10-like 1, homolog (mouse)"
672	54456	MOV10L1	"Mov10l1, Moloney leukemia virus 10-like 1, homolog (mouse)"
673	23164	MPRIP	myosin phosphatase Rho interacting protein
674	4359	MPZ	myelin protein zero
675	29074	MRPL18	mitochondrial ribosomal protein L18
676	122704	MRPL52	mitochondrial ribosomal protein L52
677	6183	MRPS12	mitochondrial ribosomal protein S12
678	4488	MSX2	msh homeobox 2
679	8776	MTMR1	myotubularin related protein 1
680	8897	MTMR3	myotubularin related protein 3
681		MTRNR2L7	MT-RNR2-like 7
682	727897	MUC5B	"mucin 5B, oligomeric mucus/gel-forming"
683	4588	MUC6	"mucin 6, oligomeric mucus/gel-forming"
684	63915	MUTED	muted homolog (mouse)
685	4601	MXI1	MAX interactor 1
686	4605	MYBL2	v-myb myeloblastosis viral oncogene homolog (avian)-like 2
687	50804	MYEF2	myelin expression factor 2
688	103910	MYL12B	"myosin, light chain 12B, regulatory"
689	10398	MYL9	"myosin, light chain 9, regulatory"
690	80022	MYO15B	myosin XVB pseudogene
691	4646	MYO6	myosin VI
692	26509	MYOF	myoferlin
693	84779	NAA11	"N(alpha)-acetyltransferase 11, NatA catalytic subunit"
694	27163	NAAA	N-acylethanolamine acid amidase
695	4664	NAB1	NGFI-A binding protein 1 (EGR1 binding protein 1)
696	4671	NAIP	"NLR family, apoptosis inhibitory protein"
697	65065	NBEAL1	neurobeachin-like 1
698	65065	NBEAL1	neurobeachin-like 1
699	9611	NCOR1	nuclear receptor corepressor 1
700	10403	NDC80	"NDC80 homolog, kinetochore complex component (S. cerevisiae)"
701	8509	NDST2	N-deacetylase/N-sulfotransferase (heparan glucosaminyl) 2
702	9348	NDST3	N-deacetylase/N-sulfotransferase (heparan glucosaminyl) 3
703	4694	NDUFA1	"NADH dehydrogenase (ubiquinone) 1 alpha subcomplex, 1, 7.5kDa"
704	4712	NDUFB6	"NADH dehydrogenase (ubiquinone) 1 beta subcomplex, 6, 17kDa"
705	4728	NDUFS8	"NADH dehydrogenase (ubiquinone) Fe-S protein 8, 23kDa (NADH-coenzyme Q reductase)"
706		NEAT1	nuclear paraspeckle assembly transcript 1 (non-protein coding)
707	55707	NECAP2	NECAP endocytosis associated 2
708	23327	NEDD4L	"neural precursor cell expressed, developmentally down-regulated 4-like"
709	6787	NEK4	NIMA (never in mitosis gene a)-related kinase 4
710	140609	NEK7	NIMA (never in mitosis gene a)-related kinase 7
711	81832	NETO1	neuropilin (NRP) and tolloid (TLL)-like 1
712	81832	NETO1	neuropilin (NRP) and tolloid (TLL)-like 1
713	4761	NEUROD2	neurogenic differentiation 2
714	9603	NFE2L3	nuclear factor (erythroid-derived 2)-like 3
715	4798	NFRKB	nuclear factor related to kappaB binding protein
716	4800	NFYA	"nuclear transcription factor Y, alpha"
717	51388	NIP7	nuclear import 7 homolog (S. cerevisiae)
718	55335	NIPSNAP3B	nipsnap homolog 3B (C. elegans)
719	55335	NIPSNAP3B	nipsnap homolog 3B (C. elegans)
720	1482	NKX2-5	NK2 homeobox 5
721	29922	NME7	"non-metastatic cells 7, protein expressed in (nucleoside-diphosphate kinase)"
722	129521	NMS	neuromedin S
723	79050	NOC4L	nucleolar complex associated 4 homolog (S. cerevisiae)
724	79954	NOL10	nucleolar protein 10
725	25926	NOL11	nucleolar protein 11
726	4867	NPHP1	nephronophthisis 1 (juvenile)
727	190	NR0B1	"nuclear receptor subfamily 0, group B, member 1"
728	4897	NRCAM	neuronal cell adhesion molecule
729	9378	NRXN1	neurexin 1
730	10412	NSA2	NSA2 ribosome biogenesis homolog (S. cerevisiae)
731	9423	NTN1	netrin 1
732	22854	NTNG1	netrin G1
733	11164	NUDT5	nudix (nucleoside diphosphate linked moiety X)-type motif 5
734	4928	NUP98	nucleoporin 98kDa
735	84033	OBSCN	"obscurin, cytoskeletal calmodulin and titin-interacting RhoGEF"
736	79676	OGFOD2	2-oxoglutarate and iron-dependent oxygenase domain containing 2
737	347168	OR1J1	"olfactory receptor, family 1, subfamily J, member 1"
738	341152	OR2AT4	"olfactory receptor, family 2, subfamily AT, member 4"
739	81697	OR2B2	"olfactory receptor, family 2, subfamily B, member 2"
740	401993	OR2T5	"olfactory receptor, family 2, subfamily T, member 5"
741	390649	OR4F15	"olfactory receptor, family 4, subfamily F, member 15"
742	29095	ORMDL2	ORM1-like 2 (S. cerevisiae)
743	114876	OSBPL1A	oxysterol binding protein-like 1A
744	114876	OSBPL1A	oxysterol binding protein-like 1A
745	114883	OSBPL9	oxysterol binding protein-like 9
746	133060	OTOP1	otopetrin 1
747	408186	OVOS	ovostatin
748	55074	OXR1	oxidation resistance 1
749		OXR1
750	5020	OXT	"oxytocin, prepropeptide"
751		P06788
752	54681	P4HTM	"prolyl 4-hydroxylase, transmembrane (endoplasmic reticulum)"
753	5036	PA2G4	"proliferation-associated 2G4, 38kDa"
754	5048	PAFAH1B1	"platelet-activating factor acetylhydrolase 1b, regulatory subunit 1 (45kDa)"
755	23022	PALLD	"palladin, cytoskeletal associated protein"
756	51025	PAM16	presequence translocase-associated motor 16 homolog (S. cerevisiae)
757	255967	PAN3	PAN3 poly(A) specific ribonuclease subunit homolog (S. cerevisiae)
758	5071	PARK2	"parkinson protein 2, E3 ubiquitin protein ligase (parkin)"
759	56965	PARP6	"poly (ADP-ribose) polymerase family, member 6"
760	54039	PCBP3	poly(rC) binding protein 3
761	56133	PCDHB2	protocadherin beta 2
762	80003	PCNXL2	pecanex-like 2 (Drosophila)
763	5046	PCSK6	proprotein convertase subtilisin/kexin type 6
764	5130	PCYT1A	"phosphate cytidylyltransferase 1, choline, alpha"
765	10081	PDCD7	programmed cell death 7
766	5082	PDCL	phosducin-like
767	5159	PDGFRB	"platelet-derived growth factor receptor, beta polypeptide"
768	5157	PDGFRL	platelet-derived growth factor receptor-like
769	10611	PDLIM5	PDZ and LIM domain 5
770	10630	PDPN	podoplanin
771	51248	PDZD11	PDZ domain containing 11
772	5217	PFN2	profilin 2
773	643834	PGA3	"pepsinogen 3, group I (pepsinogen A)"
774	267002	PGBD2	piggyBac transposable element derived 2
775	65979	PHACTR4	phosphatase and actin regulator 4
776	55274	PHF10	PHD finger protein 10
777	57649	PHF12	PHD finger protein 12
778	23338	PHF15	PHD finger protein 15
779	23469	PHF3	PHD finger protein 3
780	401	PHOX2A	paired-like homeobox 2a
781	84720	PIGO	"phosphatidylinositol glycan anchor biosynthesis, class O"
782	5296	PIK3R2	"phosphoinositide-3-kinase, regulatory subunit 2 (beta)"
783	29992	PILRA	paired immunoglobin-like type 2 receptor alpha
784	23396	PIP5K1C	"phosphatidylinositol-4-phosphate 5-kinase, type I, gamma"
785	23396	PIP5K1C	"phosphatidylinositol-4-phosphate 5-kinase, type I, gamma"
786		PKD1	polycystic kidney disease 1 (autosomal dominant)
787		PKD1	polycystic kidney disease 1 (autosomal dominant)
788	11142	PKIG	"protein kinase (cAMP-dependent, catalytic) inhibitor gamma"
789	23236	PLCB1	"phospholipase C, beta 1 (phosphoinositide-specific)"
790	57480	PLEKHG1	"pleckstrin homology domain containing, family G (with RhoGef domain) member 1"
791	57480	PLEKHG1	"pleckstrin homology domain containing, family G (with RhoGef domain) member 1"
792	80301	PLEKHO2	"pleckstrin homology domain containing, family O member 2"
793	5343	PLGLB1	plasminogen-like B1
794	100287428	PNMA6C	paraneoplastic antigen like 6C
795	57469	PNMAL2	PNMA-like 2
796	375775	PNPLA7	patatin-like phospholipase domain containing 7
797	23126	POGZ	pogo transposable element with ZNF domain
798	5428	POLG	"polymerase (DNA directed), gamma"
799	10721	POLQ	"polymerase (DNA directed), theta"
800	5433	POLR2D	polymerase (RNA) II (DNA directed) polypeptide D
801	5434	POLR2E	"polymerase (RNA) II (DNA directed) polypeptide E, 25kDa"
802	5439	POLR2J	"polymerase (RNA) II (DNA directed) polypeptide J, 13.3kDa"
803	55718	POLR3E	polymerase (RNA) III (DNA directed) polypeptide E (80kD)
804	5463	POU6F1	POU class 6 homeobox 1
805	692312	PPAN-P2RY11	PPAN-P2RY11 readthrough
806	10891	PPARGC1A	"peroxisome proliferator-activated receptor gamma, coactivator 1 alpha"
807	8495	PPFIBP2	"PTPRF interacting protein, binding protein 2 (liprin beta 2)"
808	164022	PPIAL4A	peptidylprolyl isomerase A (cyclophilin A)-like 4A
809	5493	PPL	periplakin
810	5499	PPP1CA	"protein phosphatase 1, catalytic subunit, alpha isozyme"
811	4660	PPP1R12B	"protein phosphatase 1, regulatory subunit 12B"
812	151242	PPP1R1C	"protein phosphatase 1, regulatory (inhibitor) subunit 1C"
813	5529	PPP2R5E	"protein phosphatase 2, regulatory subunit B', epsilon isoform"
814	5531	PPP4C	"protein phosphatase 4, catalytic subunit"
815	57718	PPP4R4	"protein phosphatase 4, regulatory subunit 4"
816	5542	PRB1	proline-rich protein BstNI subfamily 1
817	653247	PRB2	proline-rich protein BstNI subfamily 2
818	27166	PRELID1	PRELI domain containing 1
819	5550	PREP	prolyl endopeptidase
820	166336	PRICKLE2	prickle homolog 2 (Drosophila)
821	29964	PRICKLE4	prickle homolog 4 (Drosophila)
822	5567	PRKACB	"protein kinase, cAMP-dependent, catalytic, beta"
823	5587	PRKD1	protein kinase D1
824	222171	PRR15	proline rich 15
825	55615	PRR5	proline rich 5 (renal)
826	136242	PRSS37	"protease, serine, 37"
827	5657	PRTN3	proteinase 3
828	57716	PRX	periaxin
829	5670	PSG2	pregnancy specific beta-1-glycoprotein 2
830	5673	PSG5	pregnancy specific beta-1-glycoprotein 5
831		PSG6	pregnancy specific beta-1-glycoprotein 6
832	440533	PSG8	pregnancy specific beta-1-glycoprotein 8
833	5682	PSMA1	"proteasome (prosome, macropain) subunit, alpha type, 1"
834	5715	PSMD9	"proteasome (prosome, macropain) 26S subunit, non-ATPase, 9"
835	5723	PSPH	phosphoserine phosphatase
836	9991	PTBP3	polypyrimidine tract binding protein 3
837	55037	PTCD3	Pentatricopeptide repeat domain 3
838	55037	PTCD3	Pentatricopeptide repeat domain 3
839	5730	PTGDS	prostaglandin D2 synthase 21kDa (brain)
840	5737	PTGFR	prostaglandin F receptor (FP)
841	5743	PTGS2	prostaglandin-endoperoxide synthase 2 (prostaglandin G/H synthase and cyclooxygenase)
842	5747	PTK2	PTK2 protein tyrosine kinase 2
843	5775	PTPN4	"protein tyrosine phosphatase, non-receptor type 4 (megakaryocyte)"
844	5796	PTPRK	"protein tyrosine phosphatase, receptor type, K"
845	5801	PTPRR	"protein tyrosine phosphatase, receptor type, R"
846	5817	PVR	poliovirus receptor
847	25945	PVRL3	poliovirus receptor-related 3
848	152138	PYDC2	pyrin domain containing 2
849		Q20ZE8
850		Q68PJ0
851		Q6NT14
852		Q6TXI9
853		Q958C4
854	54870	QRICH1	glutamine-rich 1
855	23518	R3HDM1	R3H domain containing 1
856	5861	RAB1A	"RAB1A, member RAS oncogene family"
857	27314	RAB30	"RAB30, member RAS oncogene family"
858	5865	RAB3B	"RAB3B, member RAS oncogene family"
859	347517	RAB41	"RAB41, member RAS oncogene family"
860	5868	RAB5A	"RAB5A, member RAS oncogene family"
861	5878	RAB5C	"RAB5C, member RAS oncogene family"
862	5870	RAB6A	"RAB6A, member RAS oncogene family"
863	11158	RABL2B	"RAB, member of RAS oncogene family-like 2B"
864	5880	RAC2	"ras-related C3 botulinum toxin substrate 2 (rho family, small GTP binding protein Rac2)"
865	10111	RAD50	RAD50 homolog (S. cerevisiae)
866	57148	RALGAPB	"Ral GTPase activating protein, beta subunit (non-catalytic)"
867	10048	RANBP9	RAN binding protein 9
868	5917	RARS	arginyl-tRNA synthetase
869	51285	RASL12	"RAS-like, family 12"
870	5930	RBBP6	retinoblastoma binding protein 6
871	8241	RBM10	RNA binding motif protein 10
872	100526737	RBM14-RBM4	RBM14-RBM4 readthrough
873	29890	RBM15B	RNA binding motif protein 15B
874	55285	RBM41	RNA binding motif protein 41
875	375287	RBM43	RNA binding motif protein 43
876	51634	RBMX2	"RNA binding motif protein, X-linked 2"
877	27288	RBMXL2	"RNA binding motif protein, X-linked-like 2"
878	11079	RER1	RER1 retention in endoplasmic reticulum 1 homolog (S. cerevisiae)
879	5978	REST	RE1-silencing transcription factor
880	5980	REV3L	"REV3-like, catalytic subunit of DNA polymerase zeta (yeast)"
881	731220	RFX8	"regulatory factor X, 8"
882	57139	RGL3	ral guanine nucleotide dissociation stimulator-like 3
883	400966	RGPD1	RANBP2-like and GRIP domain containing 1
884	10287	RGS19	regulator of G-protein signaling 19
885	10287	RGS19	regulator of G-protein signaling 19
886	6007	RHD	"Rh blood group, D antigen"
887	11035	RIPK3	receptor-interacting serine-threonine kinase 3
888	55005	RMND1	required for meiotic nuclear division 1 homolog (S. cerevisiae)
889	390	RND3	Rho family GTPase 3
890	284996	RNF149	ring finger protein 149
891	115992	RNF166	ring finger protein 166
892	254225	RNF169	ring finger protein 169
893	285533	RNF175	ring finger protein 175
894	127544	RNF19B	ring finger protein 19B
895	57674	RNF213	ring finger protein 213
896	54476	RNF216	ring finger protein 216
897	643596	RNF224	ring finger protein 224
898	152006	RNF38	ring finger protein 38
899	6047	RNF4	ring finger protein 4
900	6049	RNF6	ring finger protein (C3H2C3 type) 6
901	84900	RNFT2	"ring finger protein, transmembrane 2"
902	6093	ROCK1	"Rho-associated, coiled-coil containing protein kinase 1"
903	6125	RPL5	ribosomal protein L5
904	6205	RPS11	ribosomal protein S11
905	6227	RPS21	ribosomal protein S21
906	6238	RRBP1	ribosome binding protein 1 homolog 180kDa (dog)
907	10692	RRH	retinal pigment epithelium-derived rhodopsin homolog
908	26156	RSL1D1	ribosomal L1 domain containing 1
909	84870	RSPO3	R-spondin 3
910	84870	RSPO3	R-spondin 3
911	51389	RWDD1	RWD domain containing 1
912	6289	SAA2	serum amyloid A2
913	26278	SACS	spastic ataxia of Charlevoix-Saguenay (sacsin)
914	154075	SAMD3	sterile alpha motif domain containing 3
915	340562	SATL1	spermidine/spermine N1-acetyl transferase-like 1
916	152579	SCFD2	sec1 family domain containing 2
917	7857	SCG2	secretogranin II
918	284402	SCGBL	secretoglobin-like
919	6323	SCN1A	"sodium channel, voltage-gated, type I, alpha subunit"
920	6331	SCN5A	"sodium channel, voltage-gated, type V, alpha subunit"
921	6382	SDC1	syndecan 1
922	10807	SDCCAG3	serologically defined colon cancer antigen 3
923	10806	SDCCAG8	serologically defined colon cancer antigen 8
924	9117	SEC22C	SEC22 vesicle trafficking protein homolog C (S. cerevisiae)
925	58515	SELK	selenoprotein K
926	83642	SELO	selenoprotein O
927	59343	SENP2	SUMO1/sentrin/SMT3 specific peptidase 2
928	6414	SEPP1	"selenoprotein P, plasma, 1"
929	57515	SERINC1	serine incorporator 1
930	5269	SERPINB6	"serpin peptidase inhibitor, clade B (ovalbumin), member 6"
931	10946	SF3A3	"splicing factor 3a, subunit 3, 60kDa"
932	10992	SF3B2	"splicing factor 3b, subunit 2, 145kDa"
933	6443	SGCB	"sarcoglycan, beta (43kDa dystrophin-associated glycoprotein)"
934	84251	SGIP1	SH3-domain GRB2-like (endophilin) interacting protein 1
935	84251	SGIP1	SH3-domain GRB2-like (endophilin) interacting protein 1
936	124923	SGK494	uncharacterized serine/threonine-protein kinase SgK494
937	151648	SGOL1	shugoshin-like 1 (S. pombe)
938	9905	SGSM2	small G protein signaling modulator 2
939	23677	SH3BP4	SH3-domain binding protein 4
940	79801	SHCBP1	SHC SH2-domain binding protein 1
941	140885	SIRPA	signal-regulatory protein alpha
942	10326	SIRPB1	signal-regulatory protein beta 1
943	56996	SLC12A9	"solute carrier family 12 (potassium/chloride transporters), member 9"
944	9058	SLC13A2	"solute carrier family 13 (sodium-dependent dicarboxylate transporter), member 2"
945	6563	SLC14A1	"solute carrier family 14 (urea transporter), member 1 (Kidd blood group)"
946	26503	SLC17A5	"solute carrier family 17 (anion/sugar transporter), member 5"
947	26503	SLC17A5	"solute carrier family 17 (anion/sugar transporter), member 5"
948	63027	SLC22A23	"solute carrier family 22, member 23"
949	9481	SLC25A27	"solute carrier family 25, member 27"
950	9673	SLC25A44	"solute carrier family 25, member 44"
951	91137	SLC25A46	"solute carrier family 25, member 46"
952	293	SLC25A6	"solute carrier family 25 (mitochondrial carrier; adenine nucleotide translocator), member 6"
953	115111	SLC26A7	"solute carrier family 26, member 7"
954	376497	SLC27A1	"solute carrier family 27 (fatty acid transporter), member 1"
955	66035	SLC2A11	"solute carrier family 2 (facilitated glucose transporter), member 11"
956	155184	SLC2A7	"solute carrier family 2 (facilitated glucose transporter), member 7"
957	142680	SLC34A3	"solute carrier family 34 (sodium phosphate), member 3"
958	64116	SLC39A8	"solute carrier family 39 (zinc transporter), member 8"
959	6521	SLC4A1	"solute carrier family 4, anion exchanger, member 1 (erythrocyte membrane protein band 3, Diego blood group)"
960	9498	SLC4A8	"solute carrier family 4, sodium bicarbonate cotransporter, member 8"
961	6535	SLC6A8	"solute carrier family 6 (neurotransmitter transporter, creatine), member 8"
962	55106	SLFN12	schlafen family member 12
963	26050	SLITRK5	"SLIT and NTRK-like family, member 5"
964	548593	SLX1A	SLX1 structure-specific endonuclease subunit homolog A (S. cerevisiae)
965	4093	SMAD9	SMAD family member 9
966	6605	SMARCE1	"SWI/SNF related, matrix associated, actin dependent regulator of chromatin, subfamily e, member 1"
967	8243	SMC1A	structural maintenance of chromosomes 1A
968	79677	SMC6	structural maintenance of chromosomes 6
969	54471	SMCR7L	"Smith-Magenis syndrome chromosome region, candidate 7-like"
970	6610	SMPD2	"sphingomyelin phosphodiesterase 2, neutral membrane (neutral sphingomyelinase)"
971	677843	SNORA77	"small nucleolar RNA, H/ACA box 77"
972	6627	SNRPA1	small nuclear ribonucleoprotein polypeptide A'
973	6635	SNRPE	small nuclear ribonucleoprotein polypeptide E
974	112574	SNX18	sorting nexin 18
975	8724	SNX3	sorting nexin 3
976	8724	SNX3	sorting nexin 3
977	401548	SNX30	sorting nexin family member 30
978	29886	SNX8	sorting nexin 8
979	6655	SOS2	son of sevenless homolog 2 (Drosophila)
980	30812	SOX8	SRY (sex determining region Y)-box 8
981	160824	SP3P	Sp3 transcription factor pseudogene
982	53340	SPA17	sperm autoantigenic protein 17
983	55812	SPATA7	spermatogenesis associated 7
984	147841	SPC24	"SPC24, NDC80 kinetochore complex component, homolog (S. cerevisiae)"
985	51324	SPG21	"spastic paraplegia 21 (autosomal recessive, Mast syndrome)"
986	139886	SPIN4	"spindlin family, member 4"
987	56907	SPIRE1	spire homolog 1 (Drosophila)
988	56928	SPPL2B	signal peptide peptidase-like 2B
989	10252	SPRY1	"sprouty homolog 1, antagonist of FGF signaling (Drosophila)"
990	10253	SPRY2	sprouty homolog 2 (Drosophila)
991	10558	SPTLC1	"serine palmitoyltransferase, long chain base subunit 1"
992	63826	SRR	serine racemase
993	10772	SRSF10	serine/arginine-rich splicing factor 10
994		SSC5D	scavenger receptor cysteine rich domain containing (5 domains)
995	6750	SST	somatostatin
996	6753	SSTR3	somatostatin receptor 3
997	117178	SSX2IP	"synovial sarcoma, X breakpoint 2 interacting protein"
998	6768	ST14	suppression of tumorigenicity 14 (colon carcinoma)
999	6487	ST3GAL3	"ST3 beta-galactoside alpha-2,3-sialyltransferase 3"
1000	6777	STAT5B	signal transducer and activator of transcription 5B
1001	55240	STEAP3	"STEAP family member 3, metalloreductase"
1002	10963	STIP1	stress-induced-phosphoprotein 1
1003	55351	STK32B	serine/threonine kinase 32B
1004	55437	STRADB	STE20-related kinase adaptor beta
1005	161497	STRC	stereocilin
1006	10228	STX6	syntaxin 6
1007	6812	STXBP1	syntaxin binding protein 1
1008	7341	SUMO1	SMT3 suppressor of mif two 3 homolog 1 (S. cerevisiae)
1009	6613	SUMO2	SMT3 suppressor of mif two 3 homolog 2 (S. cerevisiae)
1010	23353	SUN1	Sad1 and UNC84 domain containing 1
1011	54823	SWT1	SWT1 RNA endoribonuclease homolog (S. cerevisiae)
1012	342898	SYCN	syncollin
1013	9145	SYNGR1	synaptogyrin 1
1014	8867	SYNJ1	synaptojanin 1
1015	8871	SYNJ2	synaptojanin 2
1016	91683	SYT12	synaptotagmin XII
1017	255928	SYT14	synaptotagmin XIV
1018	54843	SYTL2	synaptotagmin-like 2
1019	23118	TAB2	TGF-beta activated kinase 1/MAP3K7 binding protein 2
1020	6867	TACC1	"transforming, acidic coiled-coil containing protein 1"
1021	9014	TAF1B	"TATA box binding protein (TBP)-associated factor, RNA polymerase I, B, 63kDa"
1022	6876	TAGLN	transgelin
1023	10010	TANK	TRAF family member-associated NFKB activator
1024	6894	TARBP1	TAR (HIV-1) RNA binding protein 1
1025	441864	TARM1	"T cell-interacting, activating receptor on myeloid cells 1"
1026	83756	TAS1R3	"taste receptor, type 1, member 3"
1027	50831	TAS2R3	"taste receptor, type 2, member 3"
1028	55773	TBC1D23	"TBC1 domain family, member 23"
1029	729873	TBC1D3	"TBC1 domain family, member 3"
1030	11138	TBC1D8	"TBC1 domain family, member 8 (with GRAM domain)"
1031	6904	TBCD	tubulin folding cofactor D
1032	6913	TBX15	T-box 15
1033	6911	TBX6	T-box 6
1034	8557	TCAP	titin-cap (telethonin)
1035	170082	TCEANC	transcription elongation factor A (SII) N-terminal and central domain containing
1036	6924	TCEB3	"transcription elongation factor B (SIII), polypeptide 3 (110kDa, elongin A)"
1037	22980	TCF25	transcription factor 25 (basic helix-loop-helix)
1038	83439	TCF7L1	"transcription factor 7-like 1 (T-cell specific, HMG-box)"
1039	6934	TCF7L2	"transcription factor 7-like 2 (T-cell specific, HMG-box)"
1040	23424	TDRD7	tudor domain containing 7
1041	7004	TEAD4	TEA domain family member 4
1042	7013	TERF1	telomeric repeat binding factor (NIMA-interacting) 1
1043	7013	TERF1	telomeric repeat binding factor (NIMA-interacting) 1
1044	7020	TFAP2A	transcription factor AP-2 alpha (activating enhancer binding protein 2 alpha)
1045	51270	TFDP3	"transcription factor Dp family, member 3"
1046	7942	TFEB	transcription factor EB
1047	7051	TGM1	"transglutaminase 1 (K polypeptide epidermal type I, protein-glutamine-gamma-glutamyltransferase)"
1048	51497	TH1L	TH1-like (Drosophila)
1049	7057	THBS1	thrombospondin 1
1050	57187	THOC2	THO complex 2
1051	79228	THOC6	THO complex 6 homolog (Drosophila)
1052	25917	THUMPD3	THUMP domain containing 3
1053	92610	TIFA	TRAF-interacting protein with forkhead-associated domain
1054	26519	TIMM10	translocase of inner mitochondrial membrane 10 homolog (yeast)
1055	64129	TINAGL1	tubulointerstitial nephritis antigen-like 1
1056	7091	TLE4	"transducin-like enhancer of split 4 (E(sp1) homolog, Drosophila)"
1057	11011	TLK2	tousled-like kinase 2
1058	53346	TM6SF1	transmembrane 6 superfamily member 1
1059	147798	TMC4	transmembrane channel-like 4
1060	54972	TMEM132A	transmembrane protein 132A
1061	51524	TMEM138	transmembrane protein 138
1062	153339	TMEM167A	transmembrane protein 167A
1063	124491	TMEM170A	transmembrane protein 170A
1064	55365	TMEM176A	transmembrane protein 176A
1065	28959	TMEM176B	transmembrane protein 176B
1066	80775	TMEM177	transmembrane protein 177
1067	374882	TMEM205	transmembrane protein 205
1068	84065	TMEM222	transmembrane protein 222
1069	219623	TMEM26	transmembrane protein 26
1070	219623	TMEM26	transmembrane protein 26
1071	93109	TMEM44	transmembrane protein 44
1072	27346	TMEM97	transmembrane protein 97
1073	7130	TNFAIP6	"tumor necrosis factor, alpha-induced protein 6"
1074	8794	TNFRSF10C	"tumor necrosis factor receptor superfamily, member 10c, decoy without an intracellular domain"
1075	115650	TNFRSF13C	"tumor necrosis factor receptor superfamily, member 13C"
1076	8718	TNFRSF25	"tumor necrosis factor receptor superfamily, member 25"
1077	10318	TNIP1	TNFAIP3 interacting protein 1
1078	51086	TNNI3K	TNNI3 interacting kinase
1079	7142	TNP2	transition protein 2 (during histone to protamine replacement)
1080	7145	TNS1	tensin 1
1081	7148	TNXB	tenascin XB
1082	7148	TNXB	tenascin XB
1083	7148	TNXB	tenascin XB
1084	8940	TOP3B	topoisomerase (DNA) III beta
1085	26092	TOR1AIP1	torsin A interacting protein 1
1086	27348	TOR1B	"torsin family 1, member B (torsin B)"
1087	63970	TP53AIP1	tumor protein p53 regulated apoptosis inducing protein 1
1088	9537	TP53I11	tumor protein p53 inducible protein 11
1089	7174	TPP2	tripeptidyl peptidase II
1090	51002	TPRKB	TP53RK binding protein
1091	6434	TRA2B	transformer 2 beta homolog (Drosophila)
1092	8717	TRADD	TNFRSF1A-associated via death domain
1093	8717	TRADD	TNFRSF1A-associated via death domain
1094	53840	TRIM34	tripartite motif containing 34
1095	54795	TRPM4	"transient receptor potential cation channel, subfamily M, member 4"
1096	128553	TSHZ2	teashirt zinc finger homeobox 2
1097	54902	TTC19	tetratricopeptide repeat domain 19
1098	9652	TTC37	tetratricopeptide repeat domain 37
1099	79739	TTLL7	"tubulin tyrosine ligase-like family, member 7"
1100	7291	TWIST1	twist homolog 1 (Drosophila)
1101	55787	TXLNG	taxilin gamma
1102	10628	TXNIP	thioredoxin interacting protein
1103	55075	UACA	uveal autoantigen with coiled-coil domains and ankyrin repeats
1104	51619	UBE2D4	ubiquitin-conjugating enzyme E2D 4 (putative)
1105	143630	UBQLNL	ubiquilin-like
1106	7351	UCP2	"uncoupling protein 2 (mitochondrial, proton carrier)"
1107	7352	UCP3	"uncoupling protein 3 (mitochondrial, proton carrier)"
1108	81622	UNC93B1	unc-93 homolog B1 (C. elegans)
1109	7399	USH2A	"Usher syndrome 2A (autosomal recessive, mild)"
1110	9098	USP6	ubiquitin specific peptidase 6 (Tre-2 oncogene)
1111	10208	USPL1	ubiquitin specific peptidase like 1
1112	51118	UTP11L	"UTP11-like, U3 small nucleolar ribonucleoprotein, (yeast)"
1113	7405	UVRAG	UV radiation resistance associated gene
1114	8674	VAMP4	vesicle-associated membrane protein 4
1115	81839	VANGL1	"vang-like 1 (van gogh, Drosophila)"
1116	10493	VAT1	vesicle amine transport protein 1 homolog (T. californica)
1117	51442	VGLL1	vestigial like 1 (Drosophila)
1118	8876	VNN1	vanin 1
1119	27072	VPS41	vacuolar protein sorting 41 homolog (S. cerevisiae)
1120	9525	VPS4B	vacuolar protein sorting 4 homolog B (S. cerevisiae)
1121	51231	VRK3	vaccinia related kinase 3
1122	391123	VSIG8	V-set and immunoglobulin domain containing 8
1123	196740	VSTM4	V-set and transmembrane domain containing 4
1124	64409	WBSCR17	Williams-Beuren syndrome chromosome region 17
1125	57590	WDFY1	WD repeat and FYVE domain containing 1
1126	57705	WDFY4	WDFY family member 4
1127	51057	WDPCP	WD repeat containing planar cell polarity effector
1128	55339	WDR33	WD repeat domain 33
1129	11152	WDR45	WD repeat domain 45
1130	55779	WDR52	WD repeat domain 52
1131	79726	WDR59	WD repeat domain 59
1132	93594	WDR67	WD repeat domain 67
1133	84128	WDR75	WD repeat domain 75
1134	56964	WDR93	WD repeat domain 93
1135	7469	WHSC2	Wolf-Hirschhorn syndrome candidate 2
1136	7456	WIPF1	"WAS/WASL interacting protein family, member 1"
1137	147179	WIPF2	"WAS/WASL interacting protein family, member 2"
1138	8840	WISP1	WNT1 inducible signaling pathway protein 1
1139	150786	WTH3DI	RAB6C-like
1140		XLOC_000222
1141		XLOC_000350
1142		XLOC_000421
1143		XLOC_000505
1144		XLOC_000732
1145		XLOC_001265
1146		XLOC_001738
1147		XLOC_001851
1148		XLOC_002934
1149		XLOC_003546
1150		XLOC_003870
1151		XLOC_004697
1152		XLOC_005176
1153		XLOC_005309
1154		XLOC_005442
1155		XLOC_005464
1156		XLOC_005690	0
1157		XLOC_005777
1158		XLOC_006224
1159		XLOC_006415
1160		XLOC_006745
1161		XLOC_007085
1162		XLOC_007680
1163		XLOC_007686
1164		XLOC_007867
1165		XLOC_008001
1166		XLOC_008074
1167		XLOC_008100
1168		XLOC_008163
1169		XLOC_008416
1170		XLOC_010503
1171		XLOC_010556
1172		XLOC_010767
1173		XLOC_010856
1174		XLOC_011043
1175		XLOC_011608
1176		XLOC_011803
1177		XLOC_012017
1178		XLOC_012115
1179		XLOC_012291
1180		XLOC_012698
1181		XLOC_012891
1182		XLOC_012905
1183		XLOC_012977
1184		XLOC_013772
1185		XLOC_014105
1186		XLOC_014270
1187		XLOC_l2_000080
1188		XLOC_l2_000217
1189		XLOC_l2_000297
1190		XLOC_l2_000641
1191		XLOC_l2_000753
1192		XLOC_l2_003944
1193		XLOC_l2_004866
1194		XLOC_l2_005298
1195		XLOC_l2_006152
1196		XLOC_l2_008381
1197		XLOC_l2_008981
1198		XLOC_l2_009182
1199		XLOC_l2_009883
1200		XLOC_l2_010011
1201		XLOC_l2_011204
1202		XLOC_l2_011566
1203		XLOC_l2_011911
1204		XLOC_l2_011937
1205		XLOC_l2_013456
1206		XLOC_l2_015578
1207	7517	XRCC3	X-ray repair complementing defective repair in Chinese hamster cells 3
1208	64131	XYLT1	xylosyltransferase I
1209	10730	YME1L1	YME1-like 1 (S. cerevisiae)
1210	51776	ZAK	sterile alpha motif and leucine zipper containing kinase AZK
1211	9189	ZBED1	"zinc finger, BED-type containing 1"
1212	27107	ZBTB11	zinc finger and BTB domain containing 11
1213	27107	ZBTB11	zinc finger and BTB domain containing 11
1214	403341	ZBTB34	zinc finger and BTB domain containing 34
1215	360023	ZBTB41	zinc finger and BTB domain containing 41
1216	23099	ZBTB43	zinc finger and BTB domain containing 43
1217	51341	ZBTB7A	zinc finger and BTB domain containing 7A
1218	9877	ZC3H11A	zinc finger CCCH-type containing 11A
1219	340152	ZC3H12D	zinc finger CCCH-type containing 12D
1220	84240	ZCCHC9	"zinc finger, CCHC domain containing 9"
1221	29800	ZDHHC1	"zinc finger, DHHC-type containing 1"
1222	57677	ZFP14	zinc finger protein 14 homolog (mouse)
1223	23660	ZKSCAN5	zinc finger with KRAB and SCAN domains 5
1224	84460	ZMAT1	"zinc finger, matrin-type 1"
1225	7690	ZNF131	zinc finger protein 131
1226	7738	ZNF184	zinc finger protein 184
1227	7748	ZNF195	zinc finger protein 195
1228	7756	ZNF207	zinc finger protein 207
1229	7761	ZNF214	zinc finger protein 214
1230	57209	ZNF248	zinc finger protein 248
1231	56242	ZNF253	zinc finger protein 253
1232	113835	ZNF257	zinc finger protein 257
1233	7574	ZNF26	zinc finger protein 26
1234	339324	ZNF260	zinc finger protein 260
1235	54816	ZNF280D	zinc finger protein 280D
1236	57336	ZNF287	zinc finger protein 287
1237	7584	ZNF35	zinc finger protein 35
1238	6940	ZNF354A	zinc finger protein 354A
1239	117608	ZNF354B	zinc finger protein 354B
1240	79088	ZNF426	zinc finger protein 426
1241	80818	ZNF436	zinc finger protein 436
1242	126068	ZNF441	zinc finger protein 441
1243	284443	ZNF493	zinc finger protein 493
1244	22869	ZNF510	zinc finger protein 510
1245	54811	ZNF562	zinc finger protein 562
1246	54811	ZNF562	zinc finger protein 562
1247	51042	ZNF593	zinc finger protein 593
1248	84622	ZNF594	zinc finger protein 594
1249	148103	ZNF599	zinc finger protein 599
1250	57507	ZNF608	zinc finger protein 608
1251	9726	ZNF646	zinc finger protein 646
1252	55634	ZNF673	zinc finger family member 673
1253	641339	ZNF674	zinc finger protein 674
1254	163051	ZNF709	zinc finger protein 709
1255	155061	ZNF746	zinc finger protein 746
1256	374928	ZNF773	zinc finger protein 773
1257	125893	ZNF816	zinc finger protein 816
1258	152485	ZNF827	zinc finger protein 827
1259	169834	ZNF883	zinc finger protein 883
1260	57169	ZNFX1	"zinc finger, NFX1-type containing 1"
1261	84133	ZNRF3	zinc and ring finger 3
1262	284312	ZSCAN1	zinc finger and SCAN domain containing 1
1263	222696	ZSCAN23	zinc finger and SCAN domain containing 23

## Sheet: shared list up
	EntrezGeneID	GeneSymbol	GeneName
1	9582	APOBEC3B	"apolipoprotein B mRNA editing enzyme, catalytic polypeptide-like 3B"
2	641	BLM	"Bloom syndrome, RecQ helicase-like"
3	283416	C12orf61	chromosome 12 open reading frame 61
4	285382	C3orf70	chromosome 3 open reading frame 70
5	89958	C9orf140	chromosome 9 open reading frame 140
6	26256	CABYR	calcium binding tyrosine-(Y)-phosphorylation regulated
7	119395	CALHM3	calcium homeostasis modulator 3
8	890	CCNA2	cyclin A2
9	57126	CD177	CD177 molecule
10	4345	CD200	CD200 molecule
11	995	CDC25C	cell division cycle 25 homolog C (S. pombe)
12	1084	CEACAM3	carcinoembryonic antigen-related cell adhesion molecule 3
13	51266	CLEC1B	"C-type lectin domain family 1, member B"
14	339390	CLEC4G	"C-type lectin domain family 4, member G"
15	83716	CRISPLD2	cysteine-rich secretory protein LCCL domain containing 2
16	55790	CSGALNACT1	chondroitin sulfate N-acetylgalactosaminyltransferase 1
17	1503	CTPS	CTP synthase
18	1525	CXADR	coxsackie virus and adenovirus receptor
19	80174	DBF4B	DBF4 homolog B (S. cerevisiae)
20	51514	DTL	denticleless homolog (Drosophila)
21	64123	ELTD1	"EGF, latrophilin and seven transmembrane domain containing 1"
22	54821	ERCC6L	"excision repair cross-complementing rodent repair deficiency, complementation group 6-like"
23	151647	FAM19A4	"family with sequence similarity 19 (chemokine (C-C motif)-like), member A4"
24	85395	FAM207A	"family with sequence similarity 207, member A"
25	55215	FANCI	"Fanconi anemia, complementation group I"
26		FLJ45248	FLJ45248 protein
27	2305	FOXM1	forkhead box M1
28	23062	GGA2	"golgi-associated, gamma adaptin ear containing, ARF binding protein 2"
29	8968	HIST1H3F	"histone cluster 1, H3f"
30	152789	JAKMIP1	janus kinase and microtubule interacting protein 1
31	85452	KIAA1751	KIAA1751
32	3832	KIF11	kinesin family member 11
33	3835	KIF22	kinesin family member 22
34	347240	KIF24	kinesin family member 24
35	24137	KIF4A	kinesin family member 4A
36	375612	LHFPL3	lipoma HMGIC fusion partner-like 3
37	3975	LHX1	LIM homeobox 1
38		LOC100507025
39		LOC283688	uncharacterized LOC283688
40	11178	LZTS1	"leucine zipper, putative tumor suppressor 1"
41	10071	MUC12	"mucin 12, cell surface associated"
42	54892	NCAPG2	"non-SMC condensin II complex, subunit G2"
43	23327	NEDD4L	"neural precursor cell expressed, developmentally down-regulated 4-like"
44	4900	NRGN	"neurogranin (protein kinase C substrate, RC3)"
45	51203	NUSAP1	nucleolar and spindle associated protein 1
46	219436	OR5D14	"olfactory receptor, family 5, subfamily D, member 14"
47	54873	PALMD	palmdelphin
48		PCNA	proliferating cell nuclear antigen
49	5158	PDE6B	"phosphodiesterase 6B, cGMP-specific, rod, beta"
50	151056	PLB1	phospholipase B1
51	4860	PNP	purine nucleoside phosphorylase
52	57540	PTCHD2	patched domain containing 2
53	9200	PTPLA	"protein tyrosine phosphatase-like (proline instead of catalytic arginine), member A"
54	29127	RACGAP1	Rac GTPase activating protein 1
55	5983	RFC3	"replication factor C (activator 1) 3, 38kDa"
56	256394	SERPINA11	"serpin peptidase inhibitor, clade A (alpha-1 antiproteinase, antitrypsin), member 11"
57	6752	SSTR2	somatostatin receptor 2
58	10460	TACC3	"transforming, acidic coiled-coil containing protein 3"
59	6975	TECTB	tectorin beta
60	55258	THNSL2	threonine synthase-like 2 (S. cerevisiae)
61	7153	TOP2A	topoisomerase (DNA) II alpha 170kDa
62	22974	TPX2	"TPX2, microtubule-associated, homolog (Xenopus laevis)"
63	10383	TUBB4B	"tubulin, beta 4B class IVb"
64	27338	UBE2S	ubiquitin-conjugating enzyme E2S
65	84294	UTP23	"UTP23, small subunit (SSU) processome component, homolog (yeast)"
66	200403	VWA3B	von Willebrand factor A domain containing 3B
67		XLOC_000514
68		XLOC_001364
69		XLOC_001903
70		XLOC_002878
71		XLOC_003275
72		XLOC_004147
73		XLOC_004626
74		XLOC_005485
75		XLOC_009416
76		XLOC_010500
77		XLOC_l2_009159
78		XLOC_l2_012871

## Sheet: shared list down
	EntrezGeneID	GeneSymbol	GeneName
1	4314	MMP3	"matrix metallopeptidase 3 (stromelysin 1, progelatinase)"
2	4318	MMP9	"matrix metallopeptidase 9 (gelatinase B, 92kDa gelatinase, 92kDa type IV collagenase)"
3	79812	MMRN2	multimerin 2
4	2833	CXCR3	chemokine (C-X-C motif) receptor 3
5	7852	CXCR4	chemokine (C-X-C motif) receptor 4
6	3566	IL4R	interleukin 4 receptor
7	10663	CXCR6	chemokine (C-X-C motif) receptor 6
8	9134	CCNE2	cyclin E2
9	3576	IL8	interleukin 8
10	286676	ILDR1	immunoglobulin-like domain containing receptor 1
11	6352	CCL5	chemokine (C-C motif) ligand 5
12	6354	CCL7	chemokine (C-C motif) ligand 7
13	6355	CCL8	chemokine (C-C motif) ligand 8
14	6347	CCL2	chemokine (C-C motif) ligand 2
15	3627	CXCL10	chemokine (C-X-C motif) ligand 10
16	6387	CXCL12	chemokine (C-X-C motif) ligand 12
17	116379	IL22RA2	"interleukin 22 receptor, alpha 2"
18	51561	IL23A	"interleukin 23, alpha subunit p19"
19	29949	IL19	interleukin 19
20	3603	IL16	interleukin 16
21	3553	IL1B	"interleukin 1, beta"
22	23395	LARS2	"leucyl-tRNA synthetase 2, mitochondrial"
23	6610	SMPD2	"sphingomyelin phosphodiesterase 2, neutral membrane (neutral sphingomyelinase)"
24	139886	SPIN4	"spindlin family, member 4"
25	123207	C15orf40	chromosome 15 open reading frame 40
26	26503	SLC17A5	"solute carrier family 17 (anion/sugar transporter), member 5"
27	1434	CSE1L	CSE1 chromosome segregation 1-like (yeast)
28	6913	TBX15	T-box 15
29	2551	GABPA	"GA binding protein transcription factor, alpha subunit 60kDa"
30	91137	SLC25A46	"solute carrier family 25, member 46"
31	4800	NFYA	"nuclear transcription factor Y, alpha"
32	643596	RNF224	ring finger protein 224
33	8776	MTMR1	myotubularin related protein 1
34	284402	SCGBL	secretoglobin-like
35	8655	DYNLL1	"dynein, light chain, LC8-type 1"
36	63979	FIGNL1	fidgetin-like 1
37	403341	ZBTB34	zinc finger and BTB domain containing 34
38	122704	MRPL52	mitochondrial ribosomal protein L52
39	163051	ZNF709	zinc finger protein 709
40	55870	ASH1L	"ash1 (absent, small, or homeotic)-like (Drosophila)"
41	131566	DCBLD2	"discoidin, CUB and LCCL domain containing 2"
42	254778	C8orf46	chromosome 8 open reading frame 46
43	58515	SELK	selenoprotein K
44	8940	TOP3B	topoisomerase (DNA) III beta
45	9673	SLC25A44	"solute carrier family 25, member 44"
46	125893	ZNF816	zinc finger protein 816
47	22854	NTNG1	netrin G1
48	64388	GREM2	gremlin 2
49	2124	EVI2B	ecotropic viral integration site 2B
50	57134	MAN1C1	"mannosidase, alpha, class 1C, member 1"
51	339829	CCDC39	coiled-coil domain containing 39
52	57187	THOC2	THO complex 2
53	51002	TPRKB	TP53RK binding protein
54	84460	ZMAT1	"zinc finger, matrin-type 1"
55	1523	CUX1	cut-like homeobox 1
56		LSM14A	"LSM14A, SCD6 homolog A (S. cerevisiae)"
57	7456	WIPF1	"WAS/WASL interacting protein family, member 1"
58	55773	TBC1D23	"TBC1 domain family, member 23"
59	3688	ITGB1	"integrin, beta 1 (fibronectin receptor, beta polypeptide, antigen CD29 includes MDF2, MSK12)"
60	4712	NDUFB6	"NADH dehydrogenase (ubiquinone) 1 beta subcomplex, 6, 17kDa"
61		XLOC_l2_006152
62	471	ATIC	5-aminoimidazole-4-carboxamide ribonucleotide formyltransferase/IMP cyclohydrolase
63	83872	HMCN1	hemicentin 1
64	401548	SNX30	sorting nexin family member 30
65	10283	CWC27	CWC27 spliceosome-associated protein homolog (S. cerevisiae)
66	55832	CAND1	cullin-associated and neddylation-dissociated 1
67	342898	SYCN	syncollin
68	10611	PDLIM5	PDZ and LIM domain 5
69	63939	C20orf177	chromosome 20 open reading frame 177
70	2788	GNG7	"guanine nucleotide binding protein (G protein), gamma 7"
71	56965	PARP6	"poly (ADP-ribose) polymerase family, member 6"
72	23476	BRD4	bromodomain containing 4
73	1482	NKX2-5	NK2 homeobox 5
74	100128202	FLJ25694	uncharacterized protein FLJ25694
75		LOC100508939
76	23353	SUN1	Sad1 and UNC84 domain containing 1
77	27348	TOR1B	"torsin family 1, member B (torsin B)"
78	391123	VSIG8	V-set and immunoglobulin domain containing 8
79	51020	HDDC2	HD domain containing 2
80	79411	GLB1L	"galactosidase, beta 1-like"
81	23095	KIF1B	kinesin family member 1B
82	153339	TMEM167A	transmembrane protein 167A
83	57169	ZNFX1	"zinc finger, NFX1-type containing 1"
84	5159	PDGFRB	"platelet-derived growth factor receptor, beta polypeptide"
85	283638	KIAA0284	KIAA0284
86	27107	ZBTB11	zinc finger and BTB domain containing 11
87	253635	CCDC75	coiled-coil domain containing 75
88	57148	RALGAPB	"Ral GTPase activating protein, beta subunit (non-catalytic)"
89	29992	PILRA	paired immunoglobin-like type 2 receptor alpha
90	1087	CEACAM7	carcinoembryonic antigen-related cell adhesion molecule 7
91		XLOC_l2_008381
92		XLOC_005442
93	2331	FMOD	fibromodulin
94	1555	CYP2B6	"cytochrome P450, family 2, subfamily B, polypeptide 6"
95	408186	OVOS	ovostatin
96	23126	POGZ	pogo transposable element with ZNF domain
97	9793	CKAP5	cytoskeleton associated protein 5
98	4601	MXI1	MAX interactor 1
99	8318	CDC45	cell division cycle 45 homolog (S. cerevisiae)
100	80011	FAM192A	"family with sequence similarity 192, member A"
101	5036	PA2G4	"proliferation-associated 2G4, 38kDa"
102	51497	TH1L	TH1-like (Drosophila)
103	5594	MAPK1	mitogen-activated protein kinase 1
104	8717	TRADD	TNFRSF1A-associated via death domain
105	79801	SHCBP1	SHC SH2-domain binding protein 1
106	8745	ADAM23	ADAM metallopeptidase domain 23
107	8703	B4GALT3	"UDP-Gal:betaGlcNAc beta 1,4- galactosyltransferase, polypeptide 3"
108		XLOC_l2_005298
109	51086	TNNI3K	TNNI3 interacting kinase
110	27163	NAAA	N-acylethanolamine acid amidase
111	54478	FAM64A	"family with sequence similarity 64, member A"
112	54834	GDAP2	ganglioside induced differentiation associated protein 2
113	25820	ARIH1	"ariadne homolog, ubiquitin-conjugating enzyme E2 binding protein, 1 (Drosophila)"
114	23164	MPRIP	myosin phosphatase Rho interacting protein
115	8208	CHAF1B	"chromatin assembly factor 1, subunit B (p60)"
116	80301	PLEKHO2	"pleckstrin homology domain containing, family O member 2"
117	84320	ACBD6	acyl-CoA binding domain containing 6
118	83642	SELO	selenoprotein O
119	84720	PIGO	"phosphatidylinositol glycan anchor biosynthesis, class O"
120	376497	SLC27A1	"solute carrier family 27 (fatty acid transporter), member 1"
121	7574	ZNF26	zinc finger protein 26
122	55074	OXR1	oxidation resistance 1
123	151242	PPP1R1C	"protein phosphatase 1, regulatory (inhibitor) subunit 1C"
124	340152	ZC3H12D	zinc finger CCCH-type containing 12D
125	4046	LSP1	lymphocyte-specific protein 1
126	7142	TNP2	transition protein 2 (during histone to protamine replacement)
127	23394	ADNP	activity-dependent neuroprotector homeobox
128	5865	RAB3B	"RAB3B, member RAS oncogene family"
129		Q958C4
130	7756	ZNF207	zinc finger protein 207
131		OXR1
132	781	CACNA2D1	"calcium channel, voltage-dependent, alpha 2/delta subunit 1"
133	54461	FBXW5	F-box and WD repeat domain containing 5
134		7-Sep	septin 7
135	5130	PCYT1A	"phosphate cytidylyltransferase 1, choline, alpha"
136	11138	TBC1D8	"TBC1 domain family, member 8 (with GRAM domain)"
137	78996	C7orf49	chromosome 7 open reading frame 49
138	55106	SLFN12	schlafen family member 12
139	440068	CARD17	"caspase recruitment domain family, member 17"
140	128866	CHMP4B	charged multivesicular body protein 4B
141	9991	PTBP3	polypyrimidine tract binding protein 3
142	115557	ARHGEF25	Rho guanine nucleotide exchange factor (GEF) 25
143	56243	KIAA1217	KIAA1217
144	100652758	LOC100652758	uncharacterized protein LOC100652758
145		XLOC_014105
146		XLOC_001265
147	11035	RIPK3	receptor-interacting serine-threonine kinase 3
148	51270	TFDP3	"transcription factor Dp family, member 3"
149	57590	WDFY1	WD repeat and FYVE domain containing 1
150		HERC2	hect domain and RLD 2
151	11142	PKIG	"protein kinase (cAMP-dependent, catalytic) inhibitor gamma"
152	10124	ARL4A	ADP-ribosylation factor-like 4A
153	144363	LYRM5	LYR motif containing 5
154	8904	CPNE1	copine I
155	84444	DOT1L	"DOT1-like, histone H3 methyltransferase (S. cerevisiae)"
156	6635	SNRPE	small nuclear ribonucleoprotein polypeptide E
157	5917	RARS	arginyl-tRNA synthetase
158	84365	MKI67IP	MKI67 (FHA domain) interacting nucleolar phosphoprotein
159		PSG6	pregnancy specific beta-1-glycoprotein 6
160	284131	ENDOV	endonuclease V
161	4311	MME	membrane metallo-endopeptidase
162	65065	NBEAL1	neurobeachin-like 1
163	51324	SPG21	"spastic paraplegia 21 (autosomal recessive, Mast syndrome)"
164	83439	TCF7L1	"transcription factor 7-like 1 (T-cell specific, HMG-box)"
165	8195	MKKS	McKusick-Kaufman syndrome
166	9812	KIAA0141	KIAA0141
167	51057	WDPCP	WD repeat containing planar cell polarity effector
168	121457	IKBIP	IKBKB interacting protein
169	79677	SMC6	structural maintenance of chromosomes 6
170	54971	BANP	BTG3 associated nuclear protein
171	89845	ABCC10	"ATP-binding cassette, sub-family C (CFTR/MRP), member 10"
172	3838	KPNA2	"karyopherin alpha 2 (RAG cohort 1, importin alpha 1)"
173	64399	HHIP	hedgehog interacting protein
174	64745	METTL17	methyltransferase like 17
175	57209	ZNF248	zinc finger protein 248
176	5167	ENPP1	ectonucleotide pyrophosphatase/phosphodiesterase 1
177	3512	IGJ	"immunoglobulin J polypeptide, linker protein for immunoglobulin alpha and mu polypeptides"
178	9498	SLC4A8	"solute carrier family 4, sodium bicarbonate cotransporter, member 8"
179	9166	EBAG9	"estrogen receptor binding site associated, antigen, 9"
180	63970	TP53AIP1	tumor protein p53 regulated apoptosis inducing protein 1
181	93109	TMEM44	transmembrane protein 44
182	54205	CYCS	"cytochrome c, somatic"
183	54795	TRPM4	"transient receptor potential cation channel, subfamily M, member 4"
184	9585	KIF20B	kinesin family member 20B
185	7351	UCP2	"uncoupling protein 2 (mitochondrial, proton carrier)"
186	55339	WDR33	WD repeat domain 33
187	1033	CDKN3	cyclin-dependent kinase inhibitor 3
188	63826	SRR	serine racemase
189	10398	MYL9	"myosin, light chain 9, regulatory"
190	80823	BHLHB9	"basic helix-loop-helix domain containing, class B, 9"
191		XLOC_010556
192	4297	MLL	"myeloid/lymphoid or mixed-lineage leukemia (trithorax homolog, Drosophila)"
193	25945	PVRL3	poliovirus receptor-related 3
194	80078	FLJ13744	uncharacterized FLJ13744
195	100526737	RBM14-RBM4	RBM14-RBM4 readthrough
196	129293	C2orf89	chromosome 2 open reading frame 89
197	79665	DHX40	DEAH (Asp-Glu-Ala-His) box polypeptide 40
198	6535	SLC6A8	"solute carrier family 6 (neurotransmitter transporter, creatine), member 8"
199	145508	CEP128	centrosomal protein 128kDa
200	116842	LEAP2	liver expressed antimicrobial peptide 2
201	6627	SNRPA1	small nuclear ribonucleoprotein polypeptide A'
202	9098	USP6	ubiquitin specific peptidase 6 (Tre-2 oncogene)
203	80003	PCNXL2	pecanex-like 2 (Drosophila)
204	116496	FAM129A	"family with sequence similarity 129, member A"
205	10692	RRH	retinal pigment epithelium-derived rhodopsin homolog
206	55656	INTS8	integrator complex subunit 8
207	56942	C16orf61	chromosome 16 open reading frame 61
208	9145	SYNGR1	synaptogyrin 1
209	57336	ZNF287	zinc finger protein 287
210	51009	DERL2	"Der1-like domain family, member 2"
211	406	ARNTL	aryl hydrocarbon receptor nuclear translocator-like
212	23327	NEDD4L	"neural precursor cell expressed, developmentally down-regulated 4-like"
213	10963	STIP1	stress-induced-phosphoprotein 1
214		ATP6V1E2	"ATPase, H+ transporting, lysosomal 31kDa, V1 subunit E2"
215	6940	ZNF354A	zinc finger protein 354A
216	9905	SGSM2	small G protein signaling modulator 2
217	283078	MKX	mohawk homeobox
